# Supplementary material for: Potential present and future distributions of the genus Atta of Mexico
Source: PLoS One. 2023 Sep 26;18(9):e0292072. doi: 10.1371/journal.pone.0292072 (PMC10522027; doi:10.1371/journal.pone.0292072)
Supplement: S1 Dataset — Occurrences of each species used to train the species distribution models. (XLSX) [file pone.0292072.s001.xlsx]

## Sheet: Atta cephalotes
species	decimalLongitude	decimalLatitude
Atta cephalotes	-61.2571	10.7389
Atta cephalotes	-80.1102	8.70883
Atta cephalotes	-61.3963	10.7606
Atta cephalotes	-61.2773	10.1745
Atta cephalotes	-91.1425	14.5226
Atta cephalotes	-84.0829	10.4501
Atta cephalotes	-61.3897	10.7493
Atta cephalotes	-75.5911	5.06867
Atta cephalotes	-84.8379	10.3163
Atta cephalotes	-82.7418	9.65631
Atta cephalotes	-82.728	9.64462
Atta cephalotes	-84.0057	10.4313
Atta cephalotes	-61.3918	10.7818
Atta cephalotes	-82.2543	9.35792
Atta cephalotes	-78.7771	-0.060073
Atta cephalotes	-90.8368	18.1218
Atta cephalotes	-83.4789	8.61767
Atta cephalotes	-82.9609	8.786
Atta cephalotes	-75.5785	6.23447
Atta cephalotes	-61.2755	10.5226
Atta cephalotes	-75.8757	4.31851
Atta cephalotes	-96.2103	19.1582
Atta cephalotes	-82.4928	8.45789
Atta cephalotes	-75.6893	4.3891
Atta cephalotes	-75.7802	4.8011
Atta cephalotes	-76.535	3.35196
Atta cephalotes	-73.1042	7.0999
Atta cephalotes	-84.8167	10.314
Atta cephalotes	-85.2239	9.95852
Atta cephalotes	-84.7037	11.02
Atta cephalotes	-75.6531	4.56473
Atta cephalotes	-77.7479	-0.886485
Atta cephalotes	-85.9823	11.9051
Atta cephalotes	-72.6174	5.21883
Atta cephalotes	-72.6033	5.21444
Atta cephalotes	-72.6279	5.23211
Atta cephalotes	-92.9275	17.9797
Atta cephalotes	-95.0395	17.8795
Atta cephalotes	-75.7103	4.81001
Atta cephalotes	-82.4624	8.42628
Atta cephalotes	-76.5339	3.39002
Atta cephalotes	-79.812	8.94086
Atta cephalotes	-82.4294	8.37812
Atta cephalotes	-77.7363	-0.68776
Atta cephalotes	-84.2046	10.0095
Atta cephalotes	-76.5854	3.38935
Atta cephalotes	-80.4339	7.97874
Atta cephalotes	-79.4587	9.07522
Atta cephalotes	-91.0911	14.397
Atta cephalotes	-83.976	9.89569
Atta cephalotes	-84.0253	10.4565
Atta cephalotes	-84.6094	10.3693
Atta cephalotes	-71.5137	3.84001
Atta cephalotes	-78.0409	0.55022
Atta cephalotes	-73.7168	7.33362
Atta cephalotes	-73.696	7.30003
Atta cephalotes	-61.3975	10.5774
Atta cephalotes	-73.5874	3.88498
Atta cephalotes	-61.389	10.4354
Atta cephalotes	-84.0893	9.83863
Atta cephalotes	-79.4803	9.04824
Atta cephalotes	-75.8187	4.84386
Atta cephalotes	-84.4649	10.081
Atta cephalotes	-79.6596	9.07937
Atta cephalotes	-76.5677	3.34626
Atta cephalotes	-79.5732	9.10004
Atta cephalotes	-83.7016	9.93815
Atta cephalotes	-76.428	8.81613
Atta cephalotes	-74.4785	4.76432
Atta cephalotes	-88.5671	17.0501
Atta cephalotes	-88.6545	17.7478
Atta cephalotes	-61.4186	10.5181
Atta cephalotes	-74.3803	5.06946
Atta cephalotes	-79.4126	9.22432
Atta cephalotes	-82.8229	8.82359
Atta cephalotes	-80.6184	7.85828
Atta cephalotes	-92.0147	17.5023
Atta cephalotes	-81.3129	8.01237
Atta cephalotes	-73.8789	11.2807
Atta cephalotes	-83.5248	10.5852
Atta cephalotes	-87.722	20.4951
Atta cephalotes	-76.5427	3.33408
Atta cephalotes	-86.0677	11.9058
Atta cephalotes	-85.0092	10.7168
Atta cephalotes	-88.9723	17.099
Atta cephalotes	-88.5371	17.7348
Atta cephalotes	-84.7558	10.491
Atta cephalotes	-88.9493	17.7834
Atta cephalotes	-73.0892	7.05752
Atta cephalotes	-84.1987	10.0578
Atta cephalotes	-84.8379	10.3055
Atta cephalotes	-88.9884	16.7343
Atta cephalotes	-85.0253	10.7173
Atta cephalotes	-82.6784	9.63593
Atta cephalotes	-88.4585	16.7813
Atta cephalotes	-83.3298	8.69844
Atta cephalotes	-77.9979	-1.4784
Atta cephalotes	-77.6375	-0.728289
Atta cephalotes	-89.4836	18.5158
Atta cephalotes	-83.2748	10.2186
Atta cephalotes	-76.3482	3.88155
Atta cephalotes	-76.6094	3.56794
Atta cephalotes	-79.6972	9.11928
Atta cephalotes	-80.1106	8.5972
Atta cephalotes	-88.0708	14.8695
Atta cephalotes	-78.2104	8.76639
Atta cephalotes	-82.4211	8.60105
Atta cephalotes	-83.8292	9.84858
Atta cephalotes	-76.5444	3.45202
Atta cephalotes	-82.6452	8.54992
Atta cephalotes	-76.5907	3.43313
Atta cephalotes	-75.6285	6.16201
Atta cephalotes	-84.8096	10.3064
Atta cephalotes	-96.9968	18.9046
Atta cephalotes	-87.7252	21.2086
Atta cephalotes	-93.2729	16.804
Atta cephalotes	-75.8131	4.41867
Atta cephalotes	-61.4116	10.6773
Atta cephalotes	-75.811	4.74228
Atta cephalotes	-84.1933	9.93874
Atta cephalotes	-84.0473	10.0184
Atta cephalotes	-76.5744	3.31124
Atta cephalotes	-61.4041	10.6515
Atta cephalotes	-86.2322	12.0213
Atta cephalotes	-75.8256	4.4448
Atta cephalotes	-61.3073	10.2987
Atta cephalotes	-61.3749	10.4438
Atta cephalotes	-74.4305	4.71184
Atta cephalotes	-85.0737	10.7436
Atta cephalotes	-83.528	8.44487
Atta cephalotes	-82.2798	9.39194
Atta cephalotes	-76.5197	3.52338
Atta cephalotes	-83.5652	9.83929
Atta cephalotes	-79.626	9.06091
Atta cephalotes	-73.102	7.12383
Atta cephalotes	-73.1055	7.13309
Atta cephalotes	-84.8427	10.3245
Atta cephalotes	-83.6915	9.97368
Atta cephalotes	-82.7669	9.64521
Atta cephalotes	-82.8291	9.734
Atta cephalotes	-83.5711	9.8814
Atta cephalotes	-84.6769	10.4563
Atta cephalotes	-77.8148	-0.992548
Atta cephalotes	-75.5817	6.26889
Atta cephalotes	-75.9039	5.15048
Atta cephalotes	-75.5804	6.22355
Atta cephalotes	-75.5589	6.27188
Atta cephalotes	-77.8121	-0.971167
Atta cephalotes	-85.5316	11.4893
Atta cephalotes	-73.0899	7.06843
Atta cephalotes	-55.9216	-9.55563
Atta cephalotes	-84.4697	10.0167
Atta cephalotes	-83.2355	10.1678
Atta cephalotes	-74.0993	11.1937
Atta cephalotes	-84.5972	9.79902
Atta cephalotes	-75.9882	5.19628
Atta cephalotes	-85.2381	10.862
Atta cephalotes	-84.617	10.3837
Atta cephalotes	-76.1636	-0.069674
Atta cephalotes	-84.731	10.4555
Atta cephalotes	-76.5528	3.34671
Atta cephalotes	-88.3199	18.5071
Atta cephalotes	-86.9151	13.4277
Atta cephalotes	-84.8085	10.3189
Atta cephalotes	-84.0052	9.98902
Atta cephalotes	-88.4423	16.7909
Atta cephalotes	-82.2995	8.54469
Atta cephalotes	-83.5128	10.5428
Atta cephalotes	-84.1035	10.3621
Atta cephalotes	-80.03	0.506401
Atta cephalotes	-83.5049	10.5478
Atta cephalotes	-82.8376	9.73585
Atta cephalotes	-76.1553	5.33783
Atta cephalotes	-83.8869	9.79995
Atta cephalotes	-85.6191	10.837
Atta cephalotes	-61.2986	10.7176
Atta cephalotes	-84.8265	10.3425
Atta cephalotes	-84.1808	10.6862
Atta cephalotes	-87.5748	20.7193
Atta cephalotes	-88.6945	17.1489
Atta cephalotes	-84.2373	9.9875
Atta cephalotes	-75.6032	6.25844
Atta cephalotes	-75.5946	6.25798
Atta cephalotes	-75.5671	6.26694
Atta cephalotes	-75.6886	4.79105
Atta cephalotes	-75.7278	6.41577
Atta cephalotes	-56.1148	-9.84573
Atta cephalotes	-75.2153	8.62982
Atta cephalotes	-49.0888	-26.8941
Atta cephalotes	-82.249	9.34427
Atta cephalotes	-84.6958	10.5042
Atta cephalotes	-89.9767	15.5814
Atta cephalotes	-88.9268	16.0976
Atta cephalotes	-84.6606	9.70326
Atta cephalotes	-84.7354	10.4717
Atta cephalotes	-84.0128	10.4252
Atta cephalotes	-89.1077	17.5359
Atta cephalotes	-86.0083	13.0909
Atta cephalotes	-46.1259	-22.7968
Atta cephalotes	-84.7102	10.438
Atta cephalotes	-74.1167	11.1428
Atta cephalotes	-75.5628	6.32649
Atta cephalotes	-79.6492	9.07761
Atta cephalotes	-83.5594	9.81064
Atta cephalotes	-80.1115	8.61532
Atta cephalotes	-95.1001	18.561
Atta cephalotes	-95.0765	18.5869
Atta cephalotes	-95.1677	18.5127
Atta cephalotes	-95.1383	18.5343
Atta cephalotes	-96.6445	18.0585
Atta cephalotes	-83.883	9.27179
Atta cephalotes	-80.5984	8.68316
Atta cephalotes	-94.3579	18.1114
Atta cephalotes	-80.5923	8.66873
Atta cephalotes	-76.3234	3.64128
Atta cephalotes	-96.9481	19.4695
Atta cephalotes	-84.6803	10.4427
Atta cephalotes	-88.1869	19.0338
Atta cephalotes	-82.8177	9.73748
Atta cephalotes	-76.6851	5.02844
Atta cephalotes	-83.0243	9.67157
Atta cephalotes	-83.0249	9.65423
Atta cephalotes	-83.9539	9.48544
Atta cephalotes	-83.9449	9.48902
Atta cephalotes	-83.5009	10.5393
Atta cephalotes	-84.7661	10.4928
Atta cephalotes	-83.5812	8.47433
Atta cephalotes	-84.1115	10.4466
Atta cephalotes	-82.7538	9.65582
Atta cephalotes	-84.004	10.4465
Atta cephalotes	-84.892	10.5114
Atta cephalotes	-84.7927	10.2874
Atta cephalotes	-84.7069	10.3225
Atta cephalotes	-84.7493	10.299
Atta cephalotes	-84.7997	10.281
Atta cephalotes	-76.632	2.55595
Atta cephalotes	-83.93	10.1743
Atta cephalotes	-84.2498	9.98258
Atta cephalotes	-89.0597	17.046
Atta cephalotes	-76.5929	2.55569
Atta cephalotes	-76.6226	2.54714
Atta cephalotes	-76.4591	-0.471806
Atta cephalotes	-76.6442	2.56803
Atta cephalotes	-76.5935	2.51697
Atta cephalotes	-76.6203	2.53161
Atta cephalotes	-76.2764	-0.437046
Atta cephalotes	-78.95	-4.09
Atta cephalotes	-64.23	-9.22
Atta cephalotes	-49.1265	-26.5046
Atta cephalotes	-83.2034	8.69997
Atta cephalotes	-88.1363	20.8929
Atta cephalotes	-73.1992	4.37417
Atta cephalotes	-73.1956	4.3385
Atta cephalotes	-73.1884	4.34903
Atta cephalotes	-55.7938	-9.5463
Atta cephalotes	-69.3	-12.8026
Atta cephalotes	-72.9817	4.28911
Atta cephalotes	-72.974	4.28167
Atta cephalotes	-72.9709	4.27306
Atta cephalotes	-72.9606	4.29342
Atta cephalotes	-88.2842	18.5022
Atta cephalotes	-88.7983	18.4183
Atta cephalotes	-72.9627	4.46467
Atta cephalotes	-72.9706	4.45553
Atta cephalotes	-72.9753	4.40708
Atta cephalotes	-72.9859	4.45136
Atta cephalotes	-72.9725	4.44078
Atta cephalotes	-83.4961	10.5239
Atta cephalotes	-87.6078	20.0756
Atta cephalotes	-73.6889	3.72391
Atta cephalotes	-74.0951	11.1299
Atta cephalotes	-88.5677	20.6805
Atta cephalotes	-85.3491	10.7734
Atta cephalotes	-84.1202	10.4166
Atta cephalotes	-84.7931	10.3441
Atta cephalotes	-60.6105	11.2886
Atta cephalotes	-81.8234	23.1476
Atta cephalotes	-85.3908	10.87
Atta cephalotes	-75.6403	4.53232
Atta cephalotes	-96.5383	19.1818
Atta cephalotes	-69.3619	-12.8558
Atta cephalotes	-83.8581	9.81877
Atta cephalotes	-89.345	20.1728
Atta cephalotes	-60.64	2.87005
Atta cephalotes	-78.6121	0.118406
Atta cephalotes	-76.5506	5.50174
Atta cephalotes	-86.9018	15.6939
Atta cephalotes	-86.5843	13.4046
Atta cephalotes	-85.6959	13.5579
Atta cephalotes	-85.2289	12.9571
Atta cephalotes	-84.978	13.7699
Atta cephalotes	-83.719	12.6685
Atta cephalotes	-86.1726	13.9643
Atta cephalotes	-83.7133	12.6871
Atta cephalotes	-83.7093	12.6732
Atta cephalotes	-89.6732	15.5026
Atta cephalotes	-89.0469	16.2039
Atta cephalotes	-76.859	-2.54138
Atta cephalotes	-84.8271	10.3154
Atta cephalotes	-88.3878	18.8506
Atta cephalotes	-88.3614	18.9055
Atta cephalotes	-88.3754	18.8559
Atta cephalotes	-76.1251	-0.395756
Atta cephalotes	-87.9048	14.8699
Atta cephalotes	-85.9783	11.8344
Atta cephalotes	-69.5064	-12.9797
Atta cephalotes	-68.8097	-12.4625
Atta cephalotes	-87.4512	15.727
Atta cephalotes	-84.8563	15.6684
Atta cephalotes	-84.8249	15.673
Atta cephalotes	-84.8619	15.7061
Atta cephalotes	-84.8352	15.6739
Atta cephalotes	-87.4563	15.7636
Atta cephalotes	-87.473	15.7021
Atta cephalotes	-87.46	15.7125
Atta cephalotes	-86.8612	15.6911
Atta cephalotes	-61.394	10.718
Atta cephalotes	-83.6397	9.79671
Atta cephalotes	-76.2075	4.81778
Atta cephalotes	-76.0334	4.90333
Atta cephalotes	-76.0343	4.923
Atta cephalotes	-76.1499	4.73339
Atta cephalotes	-83.0389	9.93737
Atta cephalotes	-75.692	4.60567
Atta cephalotes	-75.7823	4.60553
Atta cephalotes	-75.714	4.62681
Atta cephalotes	-75.7173	4.57764
Atta cephalotes	-75.7456	4.63122
Atta cephalotes	-75.7378	4.6125
Atta cephalotes	-84.8042	10.2659
Atta cephalotes	-62.2278	-1.77581
Atta cephalotes	-77.3504	8.63975
Atta cephalotes	-85.8485	14.9411
Atta cephalotes	-88.7118	15.4111
Atta cephalotes	-88.6968	15.4176
Atta cephalotes	-89.487	16.4011
Atta cephalotes	-89.6234	17.2321
Atta cephalotes	-89.5504	16.4453
Atta cephalotes	-84.0453	10.2814
Atta cephalotes	-76.3787	-0.493908
Atta cephalotes	-76.5355	2.81378
Atta cephalotes	-71.7671	6.15687
Atta cephalotes	-84.3153	10.0536
Atta cephalotes	-90.8971	16.1483
Atta cephalotes	-92.302	17.5159
Atta cephalotes	-91.6313	17.1258
Atta cephalotes	-91.6221	17.1116
Atta cephalotes	-91.5854	16.9798
Atta cephalotes	-75.811	1.3435
Atta cephalotes	-95.2054	18.5591
Atta cephalotes	-84.0402	10.4733
Atta cephalotes	-61.0252	1.46366
Atta cephalotes	-61.4647	3.38241
Atta cephalotes	-84.0216	10.421
Atta cephalotes	-84.0518	10.3322
Atta cephalotes	-91.2713	16.1403
Atta cephalotes	-83.7519	9.78341
Atta cephalotes	-76.44	-0.52
Atta cephalotes	-82.8542	9.7457
Atta cephalotes	-73.9333	11.3
Atta cephalotes	-59.94	-2.964
Atta cephalotes	-76.5577	3.08001
Atta cephalotes	-88.6522	17.7642
Atta cephalotes	-84.21	10.0663
Atta cephalotes	-89.8458	18.6083
Atta cephalotes	-75.6983	4.81722
Atta cephalotes	-96.9033	18.9967
Atta cephalotes	-76.6917	3.64583
Atta cephalotes	-76.1838	3.53778
Atta cephalotes	-72.1566	4.37222
Atta cephalotes	-75.6382	5.02532
Atta cephalotes	-67.622	-10.069
Atta cephalotes	-84.02	10.4122
Atta cephalotes	-75.7535	4.67142
Atta cephalotes	-84.0402	10.4039
Atta cephalotes	-84.0167	10.4333
Atta cephalotes	-94.9657	18.435
Atta cephalotes	-75.6624	4.55329
Atta cephalotes	-84.6156	9.75718
Atta cephalotes	-96.8816	19.204
Atta cephalotes	-83.4962	9.02289
Atta cephalotes	-84.0777	10.3145
Atta cephalotes	-84.0804	10.328
Atta cephalotes	-89.1178	16.7631
Atta cephalotes	-84.7167	10.3167
Atta cephalotes	-75.9901	4.44312
Atta cephalotes	-77.1333	7.85
Atta cephalotes	-84.05	10.35
Atta cephalotes	-67.8908	5.33167
Atta cephalotes	-94.7647	18.3423
Atta cephalotes	-94.8893	18.2908
Atta cephalotes	-94.951	18.4209
Atta cephalotes	-61.27	10.69
Atta cephalotes	-84.0027	10.4226
Atta cephalotes	-61.231	10.546
Atta cephalotes	-61.283	10.683
Atta cephalotes	-61.235	10.557
Atta cephalotes	-96.8853	19.2158
Atta cephalotes	-75.8839	4.83294
Atta cephalotes	-70.1009	-12.569
Atta cephalotes	-76.62	3.60056
Atta cephalotes	-84.0667	10.3333
Atta cephalotes	-61.409	10.722
Atta cephalotes	-61.163	10.648
Atta cephalotes	-60.589	11.28
Atta cephalotes	-90.6263	15.9471
Atta cephalotes	-61.49	10.745
Atta cephalotes	-60.67	11.221
Atta cephalotes	-60.619	11.283
Atta cephalotes	-77.8179	-0.91825
Atta cephalotes	-77.7929	-0.87743
Atta cephalotes	-74.0333	11.3333
Atta cephalotes	-84.339	10.973
Atta cephalotes	-76.8	3.43333
Atta cephalotes	-70.25	-3.68333
Atta cephalotes	-83.4688	9.96801
Atta cephalotes	-83.6695	9.18277
Atta cephalotes	-76.7833	3.41667
Atta cephalotes	-83.3978	8.54609
Atta cephalotes	-73.9333	3.35
Atta cephalotes	-75.7778	4.21778
Atta cephalotes	-83.6733	8.68601
Atta cephalotes	-73.65	10.8
Atta cephalotes	-70.3333	-3.8
Atta cephalotes	-72.641	0.5175
Atta cephalotes	-89.3865	18.0671
Atta cephalotes	-89.3757	18.0652
Atta cephalotes	-82.6465	9.56835
Atta cephalotes	-74.7381	4.00635
Atta cephalotes	-90.868	17.314
Atta cephalotes	-90.428	17.612
Atta cephalotes	-89.3686	18.6674
Atta cephalotes	-73.1708	4.82417
Atta cephalotes	-74.3393	5.00606
Atta cephalotes	-84.8167	10.25
Atta cephalotes	-74.1175	5.53528
Atta cephalotes	-74.7498	4.00042
Atta cephalotes	-88.4193	19.0343
Atta cephalotes	-75.7847	4.35833
Atta cephalotes	-75.6414	4.59167
Atta cephalotes	-75.7694	4.37667
Atta cephalotes	-90.6368	18.7701
Atta cephalotes	-87.9864	19.475
Atta cephalotes	-74.5667	6.34
Atta cephalotes	-71.3667	-11.8667
Atta cephalotes	-82.9725	9.62607
Atta cephalotes	-75.8543	4.82094
Atta cephalotes	-84.9119	10.649
Atta cephalotes	-75.5788	4.72417
Atta cephalotes	-89.339	18.0765
Atta cephalotes	-83.4267	8.53482
Atta cephalotes	-83.5957	9.3957
Atta cephalotes	-82.9554	9.51483
Atta cephalotes	-89.8158	18.1236
Atta cephalotes	-67.8827	3.62836
Atta cephalotes	-75.145	5.73333
Atta cephalotes	-83.2389	8.69152
Atta cephalotes	-88.3944	18.7706
Atta cephalotes	-88.4356	18.775
Atta cephalotes	-93.4528	16.8766
Atta cephalotes	-85.4135	10.8833
Atta cephalotes	-88.4176	18.7695
Atta cephalotes	-89.3596	17.9721
Atta cephalotes	-89.391	18.7315
Atta cephalotes	-89.2929	18.8085
Atta cephalotes	-93.4883	16.9797
Atta cephalotes	-85.5275	11.0343
Atta cephalotes	-83.5913	8.48017
Atta cephalotes	-85.4952	10.9625
Atta cephalotes	-83.4991	8.56288
Atta cephalotes	-84.5533	10.2322
Atta cephalotes	-85.0259	10.5711
Atta cephalotes	-76.675	3.93552
Atta cephalotes	-76.8736	3.53331
Atta cephalotes	-88.4925	19.1397
Atta cephalotes	-85.58	10.8741
Atta cephalotes	-76.3	3.83333
Atta cephalotes	-88.6186	19.0408
Atta cephalotes	-83.731	10.6476
Atta cephalotes	-84.7888	10.8938
Atta cephalotes	-83.9519	10.1489
Atta cephalotes	-83.2638	8.9791
Atta cephalotes	-84.0034	10.6435
Atta cephalotes	-83.4592	9.81836
Atta cephalotes	-59.4698	-1.84417
Atta cephalotes	-83.2831	8.75939
Atta cephalotes	-83.742	10.6441
Atta cephalotes	-84.6081	9.76745
Atta cephalotes	-84.6008	10.2195
Atta cephalotes	-84.7925	10.2984
Atta cephalotes	-83.7165	10.5943
Atta cephalotes	-85.3737	10.1682
Atta cephalotes	-85.5735	10.8655
Atta cephalotes	-88.1036	19.2603
Atta cephalotes	-85.4295	10.9926
Atta cephalotes	-88.3053	18.5036
Atta cephalotes	-83.5667	8.6791
Atta cephalotes	-88.8576	18.1061
Atta cephalotes	-88.8864	17.9569
Atta cephalotes	-89.0687	18.019
Atta cephalotes	-88.8411	18.0038
Atta cephalotes	-88.1139	18.9783
Atta cephalotes	-84.0502	10.4013
Atta cephalotes	-74.6456	4.20722
Atta cephalotes	-88.6622	18.2256
Atta cephalotes	-88.2372	18.8783
Atta cephalotes	-88.875	17.9397
Atta cephalotes	-85.3989	10.8896
Atta cephalotes	-84.0333	10.3
Atta cephalotes	-85.4259	11.0225
Atta cephalotes	-76.4348	3.87492
Atta cephalotes	-85.7311	10.9019
Atta cephalotes	-76.6659	3.76248
Atta cephalotes	-85.1239	10.4564
Atta cephalotes	-71.0022	-1.58481
Atta cephalotes	-85.5411	10.9832
Atta cephalotes	-91.9833	17.4187
Atta cephalotes	-83.5167	10.5833
Atta cephalotes	-85.4613	10.9337
Atta cephalotes	-84.7167	10.5
Atta cephalotes	-85.4948	10.8459
Atta cephalotes	-76.5424	3.40285
Atta cephalotes	-83.7683	10.2671
Atta cephalotes	-84.1829	9.9348
Atta cephalotes	-83.2172	9.8619
Atta cephalotes	-83.5917	9.94167
Atta cephalotes	-84.244	9.91493
Atta cephalotes	-83.9136	10.1516
Atta cephalotes	-76.5687	3.394
Atta cephalotes	-76.5499	3.26795
Atta cephalotes	-83.6	8.48333
Atta cephalotes	-58.25	6.5
Atta cephalotes	-83.4833	8.55
Atta cephalotes	-83.7	8.58333
Atta cephalotes	-77.0309	4.0519
Atta cephalotes	-83.5333	8.53333
Atta cephalotes	-76.6891	3.65823
Atta cephalotes	-76.1971	4.0952
Atta cephalotes	-73.833	11.2488
Atta cephalotes	-95.113	18.4213
Atta cephalotes	-95.103	18.5896
Atta cephalotes	-67.8206	5.34759
Atta cephalotes	-76.6982	2.55223
Atta cephalotes	-75.2355	2.75116
Atta cephalotes	-77.1968	1.92301
Atta cephalotes	-73.374	3.27114
Atta cephalotes	-89.6216	17.2234
Atta cephalotes	-61.2225	10.6918
Atta cephalotes	-95.145	18.565
Atta cephalotes	-79.8899	8.71884
Atta cephalotes	-79.9035	8.71098
Atta cephalotes	-73.2187	7.11372
Atta cephalotes	-95.0597	18.4892
Atta cephalotes	-80.1261	8.60421
Atta cephalotes	-83.7728	12.0098
Atta cephalotes	-79.8465	9.1521
Atta cephalotes	-73.6333	4.15
Atta cephalotes	-75.4333	6.83333
Atta cephalotes	-96.9238	18.8839
Atta cephalotes	-96.9377	18.8885
Atta cephalotes	-41.2809	-11.4099
Atta cephalotes	-52.4987	-4.73148
Atta cephalotes	-75.0786	6.91327
Atta cephalotes	-75.5325	6.95806
Atta cephalotes	-90.2308	15.7835
Atta cephalotes	-80.7821	8.53798
Atta cephalotes	-73.0086	10.7736
Atta cephalotes	-34.9	-8.05
Atta cephalotes	-40.735	-9.428
Atta cephalotes	-47.4252	-3.22206
Atta cephalotes	-51.7416	-1.8707
Atta cephalotes	-39.32	-14.31
Atta cephalotes	-39.6167	-15.2333
Atta_cephalotes	-88.4169	18.75
Atta_cephalotes	-93.6	17.37
Atta_cephalotes	-92.97	17.99
Atta_cephalotes	-92.75	17.44
Atta_cephalotes	-92.49	17.62
Atta_cephalotes	-91.23	17.33
Atta_cephalotes	-87.1833	21.2167
Atta_cephalotes	-91.425	17.4725
Atta_cephalotes	-92.8264	17.5972
Atta_cephalotes	-93.3917	17.8319
Atta_cephalotes	-92.8167	17.6
Atta_cephalotes	-91.4167	17.4667
Atta_cephalotes	-96.3167	19.3333
Atta_cephalotes	-96.3167	19.3
Atta_cephalotes	-96.3833	19.5833
Atta_cephalotes	-95.1903	18.5333
Atta_cephalotes	-87.5839	20.7219
Atta_cephalotes	-100.724	20.0391
Atta_cephalotes	-100.14	19.2127
Atta_cephalotes	-105.27	21.0228
Atta_cephalotes	-96.9302	19.5316
Atta_cephalotes	-92.2025	15.101
Atta_cephalotes	-88.3059	18.515
Atta_cephalotes	-95.0433	18.5734
Atta_cephalotes	-95.0594	18.6031
Atta_cephalotes	-96.6814	19.5881
Atta_cephalotes	-96.7458	19.3216
Atta_cephalotes	-95.0346	18.4879
Atta_cephalotes	-89.3231	18.9306
Atta_cephalotes	-89.8118	18.1054
Atta_cephalotes	-91.5841	17.0674
Atta_cephalotes	-88.7605	18.642
Atta_cephalotes	-88.7675	18.6606
Atta_cephalotes	-88.4354	18.6094
Atta_cephalotes	-96.9183	18.8981
Atta_cephalotes	-88.475	20.6692
Atta_cephalotes	-94.9689	18.5092
Atta_cephalotes	-89.8594	19.7492
Atta_cephalotes	-92.9341	18.0019
Atta_cephalotes	-90.9014	16.1603
Atta_cephalotes	-92.4711	16.9078
Atta_cephalotes	-92.7653	17.0131
Atta_cephalotes	-92.0964	17.0689
Atta_cephalotes	-92.8073	17.1132
Atta_cephalotes	-95.0623	18.5642
Atta_cephalotes	-94.7131	18.3372
Atta_cephalotes	-90.9972	16.1006
Atta_cephalotes	-90.9845	16.0871
Atta_cephalotes	-90.7487	16.1338
Atta_cephalotes	-94.755	18.3531
Atta_cephalotes	-94.7744	18.3483

## Sheet: A. mexicana
species	decimalLongitude	decimalLatitude
Atta mexicana	-98.1998	20.3969
Atta mexicana	-100.164	25.4403
Atta mexicana	-96.707	19.3512
Atta mexicana	-96.7682	17.0413
Atta mexicana	-100.793	20.9927
Atta mexicana	-97.1007	18.8638
Atta mexicana	-98.2159	20.3803
Atta mexicana	-105.332	20.5121
Atta mexicana	-100.729	20.9192
Atta mexicana	-104.951	21.5102
Atta mexicana	-103.432	20.681
Atta mexicana	-100.743	20.9082
Atta mexicana	-100.18	21.0902
Atta mexicana	-105.244	21.5853
Atta mexicana	-100.453	19.9714
Atta mexicana	-104.769	21.5
Atta mexicana	-103.256	20.2982
Atta mexicana	-110.951	29.1513
Atta mexicana	-99.0014	18.9751
Atta mexicana	-98.9315	18.8265
Atta mexicana	-101.426	20.958
Atta mexicana	-104.672	19.2251
Atta mexicana	-104.679	19.2107
Atta mexicana	-110.217	29.8841
Atta mexicana	-99.2585	23.7328
Atta mexicana	-110.177	29.1101
Atta mexicana	-99.272	20.1847
Atta mexicana	-101.62	21.0973
Atta mexicana	-102.902	21.1864
Atta mexicana	-102.982	21.1395
Atta mexicana	-101.93	21.3307
Atta mexicana	-103.327	20.703
Atta mexicana	-102.05	21.1286
Atta mexicana	-96.8862	19.5271
Atta mexicana	-97.5305	16.2276
Atta mexicana	-102.716	21.2457
Atta mexicana	-101.223	19.6503
Atta mexicana	-100.106	20.6722
Atta mexicana	-104.223	19.8029
Atta mexicana	-100.268	25.5954
Atta mexicana	-97.0545	20.0615
Atta mexicana	-97.0945	20.0487
Atta mexicana	-104.149	24.9486
Atta mexicana	-99.6454	26.0298
Atta mexicana	-100.853	20.5682
Atta mexicana	-100.099	20.3898
Atta mexicana	-105.364	20.7622
Atta mexicana	-100.39	20.5888
Atta mexicana	-112.807	31.9228
Atta mexicana	-112.8	31.912
Atta mexicana	-112.807	31.8982
Atta mexicana	-100.725	19.972
Atta mexicana	-99.1958	18.9703
Atta mexicana	-81.3141	8.00125
Atta mexicana	-109.171	25.9129
Atta mexicana	-82.4314	8.3924
Atta mexicana	-101.212	19.6734
Atta mexicana	-106.705	24.0789
Atta mexicana	-101.137	19.6786
Atta mexicana	-101.16	19.7001
Atta mexicana	-106.423	23.2516
Atta mexicana	-106.687	24.4236
Atta mexicana	-106.695	24.4136
Atta mexicana	-102.292	21.8853
Atta mexicana	-97.4707	18.3299
Atta mexicana	-106.411	23.2494
Atta mexicana	-109.147	25.928
Atta mexicana	-103.193	20.2911
Atta mexicana	-96.1646	19.1027
Atta mexicana	-97.0819	15.861
Atta mexicana	-101.334	20.6458
Atta mexicana	-103.316	20.7257
Atta mexicana	-99.1886	21.024
Atta mexicana	-99.1607	23.1683
Atta mexicana	-100.263	25.638
Atta mexicana	-100.208	25.6431
Atta mexicana	-98.4786	20.9791
Atta mexicana	-112.837	31.8579
Atta mexicana	-101.181	19.7189
Atta mexicana	-104.653	24.0279
Atta mexicana	-103.995	20.9015
Atta mexicana	-105.906	23.2574
Atta mexicana	-98.486	21.233
Atta mexicana	-103.482	20.5361
Atta mexicana	-96.5404	19.1823
Atta mexicana	-103.397	20.6408
Atta mexicana	-100.226	25.4309
Atta mexicana	-101.248	19.7997
Atta mexicana	-101.171	20.604
Atta mexicana	-100.226	25.6766
Atta mexicana	-103.383	20.7158
Atta mexicana	-102.331	21.853
Atta mexicana	-112.815	31.8814
Atta mexicana	-110.365	29.4309
Atta mexicana	-112.784	31.9091
Atta mexicana	-102.764	20.8022
Atta mexicana	-99.2425	18.9811
Atta mexicana	-99.2356	18.9674
Atta mexicana	-99.9482	20.7465
Atta mexicana	-99.1733	18.8955
Atta mexicana	-92.0202	15.7187
Atta mexicana	-102.278	21.8382
Atta mexicana	-99.2147	18.8777
Atta mexicana	-110.872	29.2308
Atta mexicana	-113.019	31.944
Atta mexicana	-98.7688	20.1198
Atta mexicana	-101.339	26.8527
Atta mexicana	-110.986	29.1541
Atta mexicana	-101.532	21.0348
Atta mexicana	-109.738	28.5754
Atta mexicana	-103.415	20.4925
Atta mexicana	-106.443	23.299
Atta mexicana	-97.8126	18.1883
Atta mexicana	-88.9438	13.8802
Atta mexicana	-99.0365	19.6058
Atta mexicana	-101.131	19.65
Atta mexicana	-106.706	24.4287
Atta mexicana	-101.263	19.6928
Atta mexicana	-99.1833	18.9222
Atta mexicana	-105.229	20.7878
Atta mexicana	-93.4447	16.0062
Atta mexicana	-101.12	19.7796
Atta mexicana	-106.349	23.9097
Atta mexicana	-99.8237	16.8531
Atta mexicana	-97.4077	20.9533
Atta mexicana	-98.7329	20.7857
Atta mexicana	-100.746	20.9211
Atta mexicana	-96.9517	19.4448
Atta mexicana	-106.392	23.728
Atta mexicana	-101.236	19.6986
Atta mexicana	-96.8005	17.2032
Atta mexicana	-104.801	19.2573
Atta mexicana	-96.1683	15.7563
Atta mexicana	-105.198	20.6588
Atta mexicana	-99.1376	23.7584
Atta mexicana	-100.501	22.1405
Atta mexicana	-90.4047	14.4443
Atta mexicana	-90.7337	14.5314
Atta mexicana	-103.354	20.6956
Atta mexicana	-100.367	20.5588
Atta mexicana	-102.17	19.8604
Atta mexicana	-103.4	20.6081
Atta mexicana	-100.724	20.0402
Atta mexicana	-103.411	20.6683
Atta mexicana	-101.227	19.6812
Atta mexicana	-103.443	20.6922
Atta mexicana	-103.412	20.6191
Atta mexicana	-103.415	20.7375
Atta mexicana	-103.436	20.7927
Atta mexicana	-101.691	21.1677
Atta mexicana	-105.273	20.7175
Atta mexicana	-103.44	20.6649
Atta mexicana	-101.197	19.71
Atta mexicana	-103.438	20.5341
Atta mexicana	-97.4143	17.0922
Atta mexicana	-103.18	20.3
Atta mexicana	-105.845	23.4608
Atta mexicana	-103.469	19.7051
Atta mexicana	-91.9313	17.4359
Atta mexicana	-96.138	15.7616
Atta mexicana	-105.066	21.7593
Atta mexicana	-100.388	20.5221
Atta mexicana	-98.996	21.3975
Atta mexicana	-91.2104	14.7395
Atta mexicana	-99.8914	20.5225
Atta mexicana	-97.3445	18.3172
Atta mexicana	-98.9197	18.8117
Atta mexicana	-99.1436	18.1555
Atta mexicana	-96.8517	16.9462
Atta mexicana	-101.526	17.6502
Atta mexicana	-101.203	19.6891
Atta mexicana	-98.3823	21.1502
Atta mexicana	-96.7199	17.0665
Atta mexicana	-99.2053	23.7786
Atta mexicana	-105.228	20.6298
Atta mexicana	-97.6379	17.6842
Atta mexicana	-96.5188	17.0303
Atta mexicana	-104.023	20.7098
Atta mexicana	-103.367	20.6691
Atta mexicana	-110.974	29.1323
Atta mexicana	-102.545	20.3004
Atta mexicana	-103.975	20.6999
Atta mexicana	-105.234	20.6087
Atta mexicana	-101.163	19.6896
Atta mexicana	-102.923	21.0599
Atta mexicana	-99.7685	22.9051
Atta mexicana	-99.6084	22.9599
Atta mexicana	-98.8771	21.9582
Atta mexicana	-99.7013	22.9224
Atta mexicana	-106.052	23.2572
Atta mexicana	-90.4765	14.4466
Atta mexicana	-100.662	22.4857
Atta mexicana	-96.162	18.973
Atta mexicana	-103.441	20.6738
Atta mexicana	-107.433	24.8499
Atta mexicana	-108.388	26.7932
Atta mexicana	-103.521	20.6214
Atta mexicana	-100.446	20.5526
Atta mexicana	-100.341	25.6129
Atta mexicana	-103.439	20.6473
Atta mexicana	-110.11	30.5717
Atta mexicana	-96.8515	19.4665
Atta mexicana	-97.7932	17.8
Atta mexicana	-96.7681	17.0917
Atta mexicana	-88.2334	19.0023
Atta mexicana	-100.412	21.5419
Atta mexicana	-99.2248	18.861
Atta mexicana	-99.483	23.3731
Atta mexicana	-101.929	21.3635
Atta mexicana	-106.455	23.29
Atta mexicana	-101.012	20.2821
Atta mexicana	-101.95	21.3395
Atta mexicana	-87.01	14.0072
Atta mexicana	-103.349	20.6397
Atta mexicana	-99.1471	22.9836
Atta mexicana	-103.293	20.1945
Atta mexicana	-103.364	20.6219
Atta mexicana	-106.926	23.9072
Atta mexicana	-103.912	20.6579
Atta mexicana	-103.313	20.735
Atta mexicana	-101.543	17.6521
Atta mexicana	-96.7215	18.8171
Atta mexicana	-99.8976	16.859
Atta mexicana	-97.4831	18.3212
Atta mexicana	-103.19	20.3234
Atta mexicana	-100.309	25.7293
Atta mexicana	-102.915	21.8526
Atta mexicana	-101.942	22.092
Atta mexicana	-106.054	23.2974
Atta mexicana	-98.8977	18.9326
Atta mexicana	-101.155	19.7226
Atta mexicana	-100.383	20.6043
Atta mexicana	-103.396	20.6262
Atta mexicana	-100.369	25.6473
Atta mexicana	-105.291	20.4661
Atta mexicana	-100.651	20.1639
Atta mexicana	-105.244	20.5915
Atta mexicana	-96.1288	19.1818
Atta mexicana	-105.257	20.5598
Atta mexicana	-103.382	20.7338
Atta mexicana	-105.259	20.5506
Atta mexicana	-103.609	20.6849
Atta mexicana	-100.264	25.6585
Atta mexicana	-97.4959	18.3165
Atta mexicana	-97.1433	20.122
Atta mexicana	-104.366	19.7759
Atta mexicana	-100.292	25.737
Atta mexicana	-102.53	20.542
Atta mexicana	-108.946	27.0171
Atta mexicana	-97.8738	22.2262
Atta mexicana	-106.597	23.6777
Atta mexicana	-110.885	29.1851
Atta mexicana	-103.193	20.2998
Atta mexicana	-106.282	23.8082
Atta mexicana	-106.285	23.7962
Atta mexicana	-107.56	25.8083
Atta mexicana	-101.918	19.3346
Atta mexicana	-103.465	21.4514
Atta mexicana	-103.779	20.4954
Atta mexicana	-101.697	21.1796
Atta mexicana	-100.341	20.5332
Atta mexicana	-104.579	23.0742
Atta mexicana	-99.8974	20.8439
Atta mexicana	-96.1003	15.7611
Atta mexicana	-100.636	21.9427
Atta mexicana	-101.027	21.9631
Atta mexicana	-101.68	21.1881
Atta mexicana	-97.1945	19.6239
Atta mexicana	-103.99	20.7504
Atta mexicana	-90.6054	14.5757
Atta mexicana	-106.381	23.3769
Atta mexicana	-104.054	20.6501
Atta mexicana	-106.28	23.113
Atta mexicana	-100.252	25.6678
Atta mexicana	-97.165	18.7898
Atta mexicana	-98.3984	19.0086
Atta mexicana	-110.925	29.0711
Atta mexicana	-102.555	22.0977
Atta mexicana	-93.0954	16.8286
Atta mexicana	-102.783	20.8481
Atta mexicana	-100.594	25.8078
Atta mexicana	-100.188	21.0102
Atta mexicana	-93.142	16.7605
Atta mexicana	-97.4115	18.4629
Atta mexicana	-101.144	20.6442
Atta mexicana	-101.039	20.67
Atta mexicana	-102.525	21.7787
Atta mexicana	-96.9134	19.5223
Atta mexicana	-102.317	21.8792
Atta mexicana	-100.183	26.5011
Atta mexicana	-100.668	20.0702
Atta mexicana	-87.0455	20.6724
Atta mexicana	-105.269	21.624
Atta mexicana	-100.662	26.8443
Atta mexicana	-99.8559	18.3769
Atta mexicana	-102.327	22.2236
Atta mexicana	-104.134	24.8656
Atta mexicana	-110.864	30.7774
Atta mexicana	-100.36	20.5299
Atta mexicana	-103.801	20.4992
Atta mexicana	-104.008	20.7033
Atta mexicana	-101.227	19.7064
Atta mexicana	-102.884	21.1727
Atta mexicana	-96.1582	19.0583
Atta mexicana	-102.379	21.0943
Atta mexicana	-105.928	22.7661
Atta mexicana	-104.09	20.7982
Atta mexicana	-99.1563	18.7151
Atta mexicana	-96.1994	15.768
Atta mexicana	-96.9225	19.5102
Atta mexicana	-96.1264	15.7663
Atta mexicana	-90.468	14.4422
Atta mexicana	-99.235	18.941
Atta mexicana	-96.8177	19.0548
Atta mexicana	-102.466	22.4721
Atta mexicana	-106.328	23.8938
Atta mexicana	-87.1109	20.6646
Atta mexicana	-100.759	20.6995
Atta mexicana	-97.3991	17.8756
Atta mexicana	-92.6294	15.7804
Atta mexicana	-101.213	19.7065
Atta mexicana	-100.358	20.5949
Atta mexicana	-101.146	19.685
Atta mexicana	-100.408	20.5058
Atta mexicana	-100.693	20.07
Atta mexicana	-100.399	22.6165
Atta mexicana	-101.181	19.6979
Atta mexicana	-100.836	20.5464
Atta mexicana	-97.8531	20.7274
Atta mexicana	-99.0782	18.8888
Atta mexicana	-100.819	20.7005
Atta mexicana	-103.478	19.7057
Atta mexicana	-100.894	19.8082
Atta mexicana	-101.2	19.6727
Atta mexicana	-101.593	21.8673
Atta mexicana	-99.2163	18.9183
Atta mexicana	-99.4152	18.9363
Atta mexicana	-102.31	19.9369
Atta mexicana	-100.931	21.7923
Atta mexicana	-98.4451	18.7315
Atta mexicana	-96.0748	15.7756
Atta mexicana	-99.2226	18.9495
Atta mexicana	-98.4311	18.8857
Atta mexicana	-103.365	20.785
Atta mexicana	-99.4905	18.93
Atta mexicana	-99.0678	18.8242
Atta mexicana	-102.048	19.3957
Atta mexicana	-100.743	20.4777
Atta mexicana	-100.394	21.0134
Atta mexicana	-100.992	22.1362
Atta mexicana	-101.134	22.2249
Atta mexicana	-100.354	25.6203
Atta mexicana	-100.184	20.4868
Atta mexicana	-99.33	20.7297
Atta mexicana	-98.9466	18.91
Atta mexicana	-103.447	20.6058
Atta mexicana	-99.2229	18.7703
Atta mexicana	-98.965	18.906
Atta mexicana	-99.3414	20.0553
Atta mexicana	-104.049	20.658
Atta mexicana	-103.576	22.1791
Atta mexicana	-98.435	18.9033
Atta mexicana	-99.3738	20.0545
Atta mexicana	-102.355	22.4502
Atta mexicana	-104.889	21.4808
Atta mexicana	-100.718	20.0251
Atta mexicana	-99.3346	18.3025
Atta mexicana	-99.254	18.9541
Atta mexicana	-96.6264	17.0534
Atta mexicana	-97.8473	16.6272
Atta mexicana	-105.291	20.533
Atta mexicana	-103.359	20.6786
Atta mexicana	-97.6835	16.8876
Atta mexicana	-102.228	21.9047
Atta mexicana	-103.396	20.7094
Atta mexicana	-98.9645	18.9252
Atta mexicana	-99.0995	18.992
Atta mexicana	-106.322	23.8774
Atta mexicana	-102.258	21.9218
Atta mexicana	-98.1779	19.0028
Atta mexicana	-103.427	20.6244
Atta mexicana	-99.2844	18.8878
Atta mexicana	-101.968	21.379
Atta mexicana	-105.105	21.7778
Atta mexicana	-96.7433	17.0761
Atta mexicana	-103.571	20.7108
Atta mexicana	-98.8219	19.6664
Atta mexicana	-104.848	21.4692
Atta mexicana	-101.002	22.1237
Atta mexicana	-99.1644	20.4236
Atta mexicana	-98.0469	18.2017
Atta mexicana	-105.24	20.6418
Atta mexicana	-99.6051	18.5566
Atta mexicana	-105.901	23.425
Atta mexicana	-109.922	27.4431
Atta mexicana	-99.0931	18.9848
Atta mexicana	-100.476	20.6377
Atta mexicana	-98.9926	18.7284
Atta mexicana	-99.3402	18.8953
Atta mexicana	-96.5573	15.6636
Atta mexicana	-104.859	21.4987
Atta mexicana	-111.24	31.4577
Atta mexicana	-106.23	23.7421
Atta mexicana	-99.9925	25.9352
Atta mexicana	-100.876	22.0558
Atta mexicana	-100.446	20.706
Atta mexicana	-103.512	20.7465
Atta mexicana	-96.9595	19.4519
Atta mexicana	-98.9027	18.7198
Atta mexicana	-101.683	21.173
Atta mexicana	-98.9921	18.8373
Atta mexicana	-99.4859	18.9515
Atta mexicana	-102.844	20.6617
Atta mexicana	-96.1751	15.774
Atta mexicana	-99.9414	20.3982
Atta mexicana	-102.683	20.3917
Atta mexicana	-110.853	29.1301
Atta mexicana	-100.461	20.6392
Atta mexicana	-104.164	21.0362
Atta mexicana	-100.448	20.5906
Atta mexicana	-99.0172	21.9777
Atta mexicana	-101.083	19.7364
Atta mexicana	-103.24	20.6365
Atta mexicana	-108.609	25.6614
Atta mexicana	-102.287	21.8513
Atta mexicana	-93.0839	16.7956
Atta mexicana	-99.0867	18.9958
Atta mexicana	-93.076	16.8307
Atta mexicana	-104.944	20.7496
Atta mexicana	-96.9621	19.1442
Atta mexicana	-102.242	20.6789
Atta mexicana	-97.8588	22.2371
Atta mexicana	-96.2012	19.2044
Atta mexicana	-97.6224	18.3104
Atta mexicana	-97.4515	18.3197
Atta mexicana	-102.043	19.4064
Atta mexicana	-98.2005	19.0053
Atta mexicana	-106.488	23.3787
Atta mexicana	-105.194	21.4961
Atta mexicana	-94.995	16.6219
Atta mexicana	-110.119	28.6189
Atta mexicana	-106.374	23.2651
Atta mexicana	-99.2025	18.9309
Atta mexicana	-101.138	19.6949
Atta mexicana	-110.956	29.073
Atta mexicana	-100.206	25.6339
Atta mexicana	-100.295	25.7733
Atta mexicana	-93.0952	16.7853
Atta mexicana	-101.228	19.6666
Atta mexicana	-93.1164	16.7679
Atta mexicana	-106.397	23.2328
Atta mexicana	-101.276	19.6452
Atta mexicana	-104.902	21.4903
Atta mexicana	-99.5936	20.6848
Atta mexicana	-101.19	19.7299
Atta mexicana	-96.7188	17.0056
Atta mexicana	-104.86	21.4798
Atta mexicana	-101.387	20.6836
Atta mexicana	-93.1057	16.7492
Atta mexicana	-90.8208	13.945
Atta mexicana	-103.456	20.6027
Atta mexicana	-106.287	23.1063
Atta mexicana	-104.851	21.4848
Atta mexicana	-96.7442	17.1444
Atta mexicana	-104.4	19.1239
Atta mexicana	-106.324	23.5019
Atta mexicana	-104.861	21.4901
Atta mexicana	-99.1477	23.0178
Atta mexicana	-93.0993	16.8135
Atta mexicana	-98.9867	18.9552
Atta mexicana	-102.298	19.9391
Atta mexicana	-102.253	21.8718
Atta mexicana	-101.664	19.7475
Atta mexicana	-105.478	20.8133
Atta mexicana	-101.686	21.125
Atta mexicana	-99.8614	24.7068
Atta mexicana	-96.7275	17.0706
Atta mexicana	-98.1253	19.0572
Atta mexicana	-99.8045	20.6872
Atta mexicana	-98.202	19.0248
Atta mexicana	-99.8791	20.5335
Atta mexicana	-97.9049	18.9692
Atta mexicana	-97.4485	20.9548
Atta mexicana	-98.0243	18.9568
Atta mexicana	-98.9201	18.8685
Atta mexicana	-98.9589	21.9841
Atta mexicana	-96.1746	19.2076
Atta mexicana	-99.8189	20.6967
Atta mexicana	-100.398	20.6394
Atta mexicana	-99.2262	18.7941
Atta mexicana	-101.221	19.6872
Atta mexicana	-91.9722	17.5104
Atta mexicana	-103.459	20.535
Atta mexicana	-103.317	20.7428
Atta mexicana	-103.444	20.6382
Atta mexicana	-99.1504	18.992
Atta mexicana	-110.912	29.1679
Atta mexicana	-99.268	20.4959
Atta mexicana	-102.196	21.9802
Atta mexicana	-102.034	20.3466
Atta mexicana	-105.918	23.3822
Atta mexicana	-104.882	21.5065
Atta mexicana	-112.154	30.7202
Atta mexicana	-105.267	21.0251
Atta mexicana	-110.815	29.1524
Atta mexicana	-106.686	24.4089
Atta mexicana	-110.964	29.0908
Atta mexicana	-103.35	20.6597
Atta mexicana	-100.278	25.5922
Atta mexicana	-103.885	18.9163
Atta mexicana	-103.956	20.5864
Atta mexicana	-99.2192	20.456
Atta mexicana	-97.451	18.35
Atta mexicana	-100.112	25.7749
Atta mexicana	-100.441	25.6585
Atta mexicana	-100.261	25.8664
Atta mexicana	-100.287	25.6735
Atta mexicana	-100.188	21.0863
Atta mexicana	-98.8922	18.9183
Atta mexicana	-103.709	19.2558
Atta mexicana	-105.916	23.371
Atta mexicana	-104.039	20.5446
Atta mexicana	-99.4123	21.9316
Atta mexicana	-97.4588	20.9517
Atta mexicana	-96.5142	17.0448
Atta mexicana	-99.8925	21.3902
Atta mexicana	-100.077	21.3388
Atta mexicana	-99.9867	20.3064
Atta mexicana	-97.8647	22.2766
Atta mexicana	-100.516	20.4964
Atta mexicana	-101.768	19.9052
Atta mexicana	-110.755	29.4465
Atta mexicana	-111.118	30.1714
Atta mexicana	-103.454	20.6891
Atta mexicana	-100.652	22.0926
Atta mexicana	-101.946	21.3633
Atta mexicana	-106.271	23.1264
Atta mexicana	-108.615	26.4176
Atta mexicana	-104.008	20.7264
Atta mexicana	-98.7697	18.6805
Atta mexicana	-103.716	19.2331
Atta mexicana	-96.0639	15.7826
Atta mexicana	-103.455	20.7204
Atta mexicana	-103.723	20.8425
Atta mexicana	-100.864	19.9543
Atta mexicana	-100.338	20.6997
Atta mexicana	-100.374	20.5973
Atta mexicana	-96.7369	17.0677
Atta mexicana	-97.2953	19.9177
Atta mexicana	-101.251	19.6898
Atta mexicana	-102.758	20.8079
Atta mexicana	-97.5739	21.0201
Atta mexicana	-105.454	20.4887
Atta mexicana	-102.791	20.8459
Atta mexicana	-100.429	20.5841
Atta mexicana	-100.238	25.7961
Atta mexicana	-105.435	20.4834
Atta mexicana	-100.778	20.9
Atta mexicana	-102.736	20.8777
Atta mexicana	-100.879	21.9705
Atta mexicana	-102.417	21.8843
Atta mexicana	-99.6659	18.8338
Atta mexicana	-100.213	19.1766
Atta mexicana	-100.204	25.6801
Atta mexicana	-103.478	20.7363
Atta mexicana	-100.483	20.6344
Atta mexicana	-99.4576	17.477
Atta mexicana	-100.869	22.0828
Atta mexicana	-100.51	21.2963
Atta mexicana	-102.27	21.879
Atta mexicana	-102.253	21.8255
Atta mexicana	-102.819	21.0071
Atta mexicana	-97.4848	18.2953
Atta mexicana	-108.672	26.9386
Atta mexicana	-100.204	25.7272
Atta mexicana	-98.197	17.6064
Atta mexicana	-102.755	20.8346
Atta mexicana	-98.0193	20.2572
Atta mexicana	-98.9577	22.2029
Atta mexicana	-100.664	20.1742
Atta mexicana	-97.0556	15.8519
Atta mexicana	-97.6301	20.0814
Atta mexicana	-102.332	21.2475
Atta mexicana	-103.785	21.8294
Atta mexicana	-99.2459	18.9726
Atta mexicana	-100.791	19.9023
Atta mexicana	-102.564	20.5966
Atta mexicana	-101.939	21.3459
Atta mexicana	-99.1087	18.7108
Atta mexicana	-99.561	22.892
Atta mexicana	-99.7301	20.9493
Atta mexicana	-100.704	20.0469
Atta mexicana	-100.618	20.0959
Atta mexicana	-99.0334	18.981
Atta mexicana	-100.412	20.5934
Atta mexicana	-103.561	22.3045
Atta mexicana	-100.4	22.0885
Atta mexicana	-100.731	19.9863
Atta mexicana	-110.906	29.1342
Atta mexicana	-103.375	20.761
Atta mexicana	-119.848	34.4417
Atta mexicana	-97.3201	20.9126
Atta mexicana	-100.915	19.964
Atta mexicana	-103.288	20.7754
Atta mexicana	-100.162	21.1036
Atta mexicana	-99.2223	18.9361
Atta mexicana	-99.2322	18.9285
Atta mexicana	-99.1851	18.8391
Atta mexicana	-99.3462	18.5747
Atta mexicana	-99.202	18.7823
Atta mexicana	-105.685	22.6237
Atta mexicana	-100.438	20.6313
Atta mexicana	-100.303	25.6693
Atta mexicana	-110.277	29.8421
Atta mexicana	-103.732	19.4949
Atta mexicana	-101.814	21.8065
Atta mexicana	-99.4818	18.9198
Atta mexicana	-99.1883	20.4477
Atta mexicana	-103.737	19.5052
Atta mexicana	-110.707	28.8543
Atta mexicana	-99.2561	20.4627
Atta mexicana	-103.578	20.6828
Atta mexicana	-97.4804	20.1631
Atta mexicana	-100.545	21.2859
Atta mexicana	-110.265	29.095
Atta mexicana	-110.737	29.4698
Atta mexicana	-99.2314	18.9014
Atta mexicana	-102.255	21.8149
Atta mexicana	-102.441	19.9712
Atta mexicana	-102.435	19.9486
Atta mexicana	-96.9549	19.5165
Atta mexicana	-97.4581	18.3317
Atta mexicana	-108.702	27.0543
Atta mexicana	-108.704	27.0875
Atta mexicana	-108.981	27.0067
Atta mexicana	-108.943	26.9935
Atta mexicana	-103.269	20.4754
Atta mexicana	-111.724	30.174
Atta mexicana	-97.7359	18.406
Atta mexicana	-90.8884	16.8225
Atta mexicana	-99.6065	21.1949
Atta mexicana	-99.1217	23.7278
Atta mexicana	-102.995	21.1446
Atta mexicana	-106.424	23.2353
Atta mexicana	-110.189	27.3368
Atta mexicana	-99.709	20.8981
Atta mexicana	-98.9218	18.9814
Atta mexicana	-104.506	19.1539
Atta mexicana	-102.433	21.029
Atta mexicana	-96.2767	16.8658
Atta mexicana	-103.725	19.2678
Atta mexicana	-100.314	25.7131
Atta mexicana	-104.352	19.1055
Atta mexicana	-96.9476	19.4698
Atta mexicana	-90.9545	14.4991
Atta mexicana	-97.4053	18.1756
Atta mexicana	-92.0156	17.5022
Atta mexicana	-94.0395	18.1039
Atta mexicana	-96.7278	17.0216
Atta mexicana	-99.2213	18.622
Atta mexicana	-102.013	20.9676
Atta mexicana	-99.066	19.0053
Atta mexicana	-99.0777	18.9833
Atta mexicana	-102.827	20.6938
Atta mexicana	-103.528	20.7715
Atta mexicana	-96.943	19.5124
Atta mexicana	-96.8021	17.1289
Atta mexicana	-103.106	20.0498
Atta mexicana	-103.122	20.0516
Atta mexicana	-102.304	21.9241
Atta mexicana	-97.9643	20.2786
Atta mexicana	-99.1995	18.9176
Atta mexicana	-99.5596	21.1622
Atta mexicana	-100.094	20.4118
Atta mexicana	-99.8806	20.5239
Atta mexicana	-101.856	21.8954
Atta mexicana	-90.8987	16.2093
Atta mexicana	-94.7659	16.5882
Atta mexicana	-103.84	20.6928
Atta mexicana	-92.9342	18.0017
Atta mexicana	-108.362	27.3453
Atta mexicana	-100.359	25.8706
Atta mexicana	-99.9184	25.2296
Atta mexicana	-107.382	24.8271
Atta mexicana	-99.9792	25.2517
Atta mexicana	-100.325	21.9025
Atta mexicana	-100.447	20.5442
Atta mexicana	-100.153	25.4241
Atta mexicana	-102.203	21.9211
Atta mexicana	-102.258	21.8495
Atta mexicana	-99.6652	20.8852
Atta mexicana	-99.4493	21.841
Atta mexicana	-97.3835	18.2964
Atta mexicana	-109.962	27.5016
Atta mexicana	-100.482	19.558
Atta mexicana	-97.2884	17.4711
Atta mexicana	-102.715	20.8545
Atta mexicana	-101.827	20.4029
Atta mexicana	-102.746	20.833
Atta mexicana	-101.127	22.1945
Atta mexicana	-99.812	20.7113
Atta mexicana	-100.983	21.1334
Atta mexicana	-99.1211	18.9855
Atta mexicana	-102.386	21.041
Atta mexicana	-102.748	20.8169
Atta mexicana	-100.703	19.8886
Atta mexicana	-101.759	19.972
Atta mexicana	-90.6483	18.8422
Atta mexicana	-99.2327	18.9188
Atta mexicana	-96.3786	19.5973
Atta mexicana	-99.8168	16.8352
Atta mexicana	-96.9824	17.9055
Atta mexicana	-100.384	20.5326
Atta mexicana	-103.719	19.4964
Atta mexicana	-100.72	21.5867
Atta mexicana	-112.975	32.01
Atta mexicana	-108.707	27.0986
Atta mexicana	-100.09	20.3983
Atta mexicana	-103.77	19.4714
Atta mexicana	-106.833	23.8578
Atta mexicana	-96.6471	16.29
Atta mexicana	-105.321	20.5139
Atta mexicana	-105.441	21.6602
Atta mexicana	-87.4389	20.2291
Atta mexicana	-100.26	25.9672
Atta mexicana	-100.436	20.6829
Atta mexicana	-97.9273	16.9607
Atta mexicana	-99.4956	18.9538
Atta mexicana	-96.9447	19.4994
Atta mexicana	-101.333	20.7534
Atta mexicana	-99.2055	18.9476
Atta mexicana	-102.817	20.761
Atta mexicana	-102.846	20.712
Atta mexicana	-102.85	20.63
Atta mexicana	-102.777	20.8126
Atta mexicana	-96.6558	18.5514
Atta mexicana	-89.4495	18.5517
Atta mexicana	-102.995	21.1533
Atta mexicana	-102.878	20.6186
Atta mexicana	-96.7532	19.46
Atta mexicana	-96.7853	19.4762
Atta mexicana	-96.348	19.4857
Atta mexicana	-102.79	20.8149
Atta mexicana	-96.7584	19.3332
Atta mexicana	-99.1315	23.7129
Atta mexicana	-110.167	29.1426
Atta mexicana	-110.195	29.0813
Atta mexicana	-99.5618	24.8639
Atta mexicana	-99.019	19.7807
Atta mexicana	-96.3793	19.585
Atta mexicana	-96.9019	18.8337
Atta mexicana	-104.726	23.9664
Atta mexicana	-100.258	25.5993
Atta mexicana	-105.438	20.8652
Atta mexicana	-108.734	27.0419
Atta mexicana	-96.8764	17.246
Atta mexicana	-89.78	13.63
Atta mexicana	-101.366	20.6672
Atta mexicana	-97.1924	17.8524
Atta mexicana	-101.914	28.2683
Atta mexicana	-99.1517	23.7144
Atta mexicana	-99.1599	23.7202
Atta mexicana	-99.2418	23.0507
Atta mexicana	-87.9051	14.8716
Atta mexicana	-99.6724	18.826
Atta mexicana	-99.2964	18.8043
Atta mexicana	-105.225	20.6534
Atta mexicana	-97.0731	18.8458
Atta mexicana	-104.023	20.295
Atta mexicana	-91.1995	14.5338
Atta mexicana	-104.507	21.1238
Atta mexicana	-102.23	22.2394
Atta mexicana	-92.9379	15.7144
Atta mexicana	-93.5988	16.1569
Atta mexicana	-93.6092	16.1528
Atta mexicana	-96.9651	19.4331
Atta mexicana	-108.967	26.985
Atta mexicana	-99.1923	23.1011
Atta mexicana	-96.8819	19.4303
Atta mexicana	-99.2858	20.2072
Atta mexicana	-94.8884	18.3127
Atta mexicana	-96.8816	19.204
Atta mexicana	-98.9354	18.5452
Atta mexicana	-96.9125	19.0411
Atta mexicana	-96.9881	19.3814
Atta mexicana	-112.739	32.2367
Atta mexicana	-90.6256	14.098
Atta mexicana	-98.6572	17.2017
Atta mexicana	-86.99	20.44
Atta mexicana	-112.802	31.9583
Atta mexicana	-104.65	19.4673
Atta mexicana	-112.372	30.2008
Atta mexicana	-87.1011	21.1853
Atta mexicana	-100.451	25.7414
Atta mexicana	-111.947	33.4503
Atta mexicana	-99.7074	17.7745
Atta mexicana	-97.0842	18.8528
Atta mexicana	-101.219	20.4763
Atta mexicana	-100.885	21.1735
Atta mexicana	-100.687	21.7221
Atta mexicana	-98.4404	18.6804
Atta mexicana	-99.0162	21.991
Atta mexicana	-96.4782	15.8678
Atta mexicana	-98.2437	21.3846
Atta mexicana	-96.7268	16.6779
Atta mexicana	-97.0341	19.094
Atta mexicana	-105.033	19.5
Atta mexicana	-102.716	20.0586
Atta mexicana	-112.855	31.8615
Atta mexicana	-96.5039	16.552
Atta mexicana	-92.2533	15.1047
Atta mexicana	-99.089	18.9768
Atta mexicana	-100.346	28.7436
Atta mexicana	-100.267	29.2385
Atta mexicana	-99.5689	22.4005
Atta mexicana	-103.365	20.6842
Atta mexicana	-95.3038	32.3524
Atta mexicana	-99.2891	22.3683
Atta mexicana	-93.1167	16.7533
Atta mexicana	-99.4351	18.9294
Atta mexicana	-105.233	21.5428
Atta mexicana	-95.2389	16.3244
Atta mexicana	-96.1342	19.1738
Atta mexicana	-100.892	18.6399
Atta mexicana	-99.8816	16.8638
Atta mexicana	-97.0123	18.9082
Atta mexicana	-97.4008	18.4812
Atta mexicana	-96.3085	16.7096
Atta mexicana	-100.494	19.4886
Atta mexicana	-99.3834	20.7391
Atta mexicana	-97.8534	22.2945
Atta mexicana	-97.874	22.2653
Atta mexicana	-99.613	21.105
Atta mexicana	-100.13	22.2324
Atta mexicana	-99.9206	26.4804
Atta mexicana	-98.0859	24.0063
Atta mexicana	-99.2297	18.7817
Atta mexicana	-99.3541	25.4534
Atta mexicana	-112.786	31.8741
Atta mexicana	-99.1307	30.0318
Atta mexicana	-98.3029	32.7648
Atta mexicana	-95.067	18.5863
Atta mexicana	-100.917	25.0333
Atta mexicana	-102.553	23.6345
Atta mexicana	-98.9819	18.8853
Atta mexicana	-96.9981	18.8983
Atta mexicana	-99.3313	20.7528
Atta mexicana	-96.9894	18.9014
Atta mexicana	-100.163	25.3624
Atta mexicana	-104.895	21.5042
Atta mexicana	-103.171	20.5117
Atta mexicana	-101.016	19.7205
Atta mexicana	-104.789	21.4284
Atta mexicana	-94.7447	30.1534
Atta mexicana	-99.3692	20.7255
Atta mexicana	-112.85	31.7895
Atta mexicana	-98.9784	18.9021
Atta mexicana	-104.483	19.6732
Atta mexicana	-99.3123	20.5515
Atta mexicana	-95.5601	30.6923
Atta mexicana	-106.098	23.2868
Atta mexicana	-99.106	23.968
Atta mexicana	-99.6043	22.3987
Atta mexicana	-99.0449	19.3563
Atta mexicana	-99.0173	19.2522
Atta mexicana	-99.1896	21.0088
Atta mexicana	-103.333	20.6667
Atta mexicana	-104.516	22.2517
Atta mexicana	-102.343	21.9611
Atta mexicana	-97.2167	19.9667
Atta mexicana	-98.9594	21.387
Atta mexicana	-98.789	21.2567
Atta mexicana	-97.5019	25.8696
Atta mexicana	-112.875	32.3517
Atta mexicana	-103.344	20.6736
Atta mexicana	-99.2372	18.9581
Atta mexicana	-86.2419	15.2
Atta mexicana	-79.5833	9.30452
Atta mexicana	-104.901	21.2379
Atta mexicana	-89.3222	13.4883
Atta mexicana	-98.9504	18.825
Atta mexicana	-99.5099	18.6697
Atta mexicana	-99.3207	18.6162
Atta mexicana	-99.5056	18.6817
Atta mexicana	-106.581	21.6297
Atta mexicana	-96.9475	18.8984
Atta mexicana	-89.0402	15.2686
Atta mexicana	-91.1667	14.4167
Atta mexicana	-90.7344	14.5611
Atta mexicana	-91	14.1667
Atta mexicana	-91.22	14.708
Atta mexicana	-89.3667	15.1333
Atta mexicana	-90.6167	14.4833
Atta mexicana	-105.68	22.744
Atta mexicana	-96.8913	19.5516
Atta mexicana	-105.167	21.8333
Atta mexicana	-90.194	14.8016
Atta mexicana	-89.552	16.6244
Atta mexicana	-97.1008	18.851
Atta mexicana	-93.7623	16.0893
Atta mexicana	-89.1	15.2667
Atta mexicana	-101.347	20.6784
Atta mexicana	-89.6731	13.7447
Atta mexicana	-96.8715	20.1878
Atta mexicana	-99.2647	24.9489
Atta mexicana	-108.95	27.0333
Atta mexicana	-110.917	29.0667
Atta mexicana	-96.4303	19.3873
Atta mexicana	-100.318	25.6751
Atta mexicana	-109.444	27.0728
Atta mexicana	-107.546	24.8663
Atta_mexicana	-102.29	21.87
Atta_mexicana	-102.34	21.95
Atta_mexicana	-110.42	28.73
Atta_mexicana	-110.82	27.97
Atta_mexicana	-105.044	19.4983
Atta_mexicana	-102.05	17.9933
Atta_mexicana	-105.2	20.65
Atta_mexicana	-102.006	19.4907
Atta_mexicana	-104.315	19.0462
Atta_mexicana	-101.809	18.9647
Atta_mexicana	-100.814	19.8237
Atta_mexicana	-101.281	19.4871
Atta_mexicana	-103.512	18.352
Atta_mexicana	-100.412	20.2278
Atta_mexicana	-99.18	23.68
Atta_mexicana	-100.7	21.78
Atta_mexicana	-111.824	29.2477
Atta_mexicana	-96.3833	19.5167
Atta_mexicana	-87.1836	21.2169
Atta_mexicana	-99.18	18.3
Atta_mexicana	-101.817	21.8385
Atta_mexicana	-99.0842	19.6083
Atta_mexicana	-96.9304	19.0629
Atta_mexicana	-95.0348	16.8787
Atta_mexicana	-100.174	25.6896
Atta_mexicana	-97.9622	17.6748
Atta_mexicana	-96.6178	16.7798
Atta_mexicana	-101.709	21.1652
Atta_mexicana	-99.2071	18.8731
Atta_mexicana	-99.113	23.6887
Atta_mexicana	-100.251	20.6014
Atta_mexicana	-99.6586	24.7791
Atta_mexicana	-102.356	28.8324
Atta_mexicana	-111.054	28.8092
Atta_mexicana	-100.164	17.3462
Atta_mexicana	-103.697	19.2497
Atta_mexicana	-99.2367	18.9079
Atta_mexicana	-100.316	25.7243
Atta_mexicana	-103.382	20.6998
Atta_mexicana	-100.349	20.6485
Atta_mexicana	-105.443	20.4873
Atta_mexicana	-99.8385	20.3301
Atta_mexicana	-99.5832	24.829
Atta_mexicana	-101.551	27.0366
Atta_mexicana	-106.234	21.3264
Atta_mexicana	-100.073	25.7186
Atta_mexicana	-98.9835	23.5332
Atta_mexicana	-99.3956	21.9263
Atta_mexicana	-98.887	18.023
Atta_mexicana	-99.1992	23.0581
Atta_mexicana	-94.3581	18.1117
Atta_mexicana	-96.7101	17.0912
Atta_mexicana	-98.9381	22.2395
Atta_mexicana	-98.9525	22.2993
Atta_mexicana	-105.297	20.699
Atta_mexicana	-100.335	25.6446
Atta_mexicana	-99.2499	18.9318
Atta_mexicana	-94.4848	18.1397
Atta_mexicana	-96.3131	15.8216
Atta_mexicana	-98.2181	19.3303
Atta_mexicana	-98.8611	18.8806
Atta_mexicana	-102.142	20.7987
Atta_mexicana	-100.095	25.4244
Atta_mexicana	-98.2768	19.264
Atta_mexicana	-99.2779	18.8166
Atta_mexicana	-99.228	18.7637
Atta_mexicana	-104.232	22.1946
Atta_mexicana	-91.8058	17.356
Atta_mexicana	-99.3411	19.4414
Atta_mexicana	-99.591	18.9597
Atta_mexicana	-98.8083	20.68
Atta_mexicana	-98.7338	20.5519
Atta_mexicana	-98.8075	20.5829
Atta_mexicana	-98.7379	20.6039
Atta_mexicana	-98.7138	20.5431
Atta_mexicana	-97.3667	18.4167
Atta_mexicana	-98.1333	18.0833
Atta_mexicana	-98.2833	19.4833
Atta_mexicana	-100.392	20.737
Atta_mexicana	-109.425	30.6467
Atta_mexicana	-109.677	29.28
Atta_mexicana	-110.155	29.1067
Atta_mexicana	-109.28	30.5717
Atta_mexicana	-109.258	30.65
Atta_mexicana	-110.853	30.9533
Atta_mexicana	-109.56	29.9933
Atta_mexicana	-111.402	29.8483
Atta_mexicana	-111.332	30.225
Atta_mexicana	-111.05	29.0833
Atta_mexicana	-110.137	30.35
Atta_mexicana	-109.093	29.375
Atta_mexicana	-111.133	30.16
Atta_mexicana	-109.133	29.2983
Atta_mexicana	-110.293	28.29
Atta_mexicana	-110.148	29.005
Atta_mexicana	-109.082	29.3883
Atta_mexicana	-109.312	29.8567
Atta_mexicana	-110.528	28.375
Atta_mexicana	-110.252	28.88
Atta_mexicana	-110.423	28.6033
Atta_mexicana	-110.337	28.64
Atta_mexicana	-110.968	29.1067
Atta_mexicana	-109.677	29.8233
Atta_mexicana	-109.565	29.84
Atta_mexicana	-110.102	28.98
Atta_mexicana	-109.955	29.0933
Atta_mexicana	-109.938	29.18
Atta_mexicana	-110.918	30.7233
Atta_mexicana	-110.02	29.57
Atta_mexicana	-110.539	28.8007
Atta_mexicana	-112.372	30.23
Atta_mexicana	-99.2967	23.0098
Atta_mexicana	-97.0114	18.8919
Atta_mexicana	-99.581	21.398
Atta_mexicana	-101.226	21.0229
Atta_mexicana	-105.206	21.5281
Atta_mexicana	-101.273	19.632
Atta_mexicana	-99.0137	18.5116
Atta_mexicana	-99.0327	18.5111
Atta_mexicana	-99.5573	21.1716
Atta_mexicana	-100.991	20.3284
Atta_mexicana	-99.0073	18.5176
Atta_mexicana	-101.253	21.0355
Atta_mexicana	-97.5076	20.009
Atta_mexicana	-101.246	19.6303
Atta_mexicana	-104.411	20.4389
Atta_mexicana	-104.164	20.7453
Atta_mexicana	-103.994	20.7728
Atta_mexicana	-104.288	19.3425
Atta_mexicana	-104.648	23.9614
Atta_mexicana	-93.1072	16.7581
Atta_mexicana	-104.458	20.5603
Atta_mexicana	-103.407	20.7483
Atta_mexicana	-104.787	20.2594
Atta_mexicana	-98.7922	20.7425
Atta_mexicana	-103.75	21.3514
Atta_mexicana	-92.7156	15.8725
Atta_mexicana	-102.317	21.2347
Atta_mexicana	-102.372	21.7475
Atta_mexicana	-103.433	20.4503
Atta_mexicana	-103.317	20.65
Atta_mexicana	-106.421	23.1931
Atta_mexicana	-103.326	20.3337
Atta_mexicana	-103.43	20.6594
Atta_mexicana	-102.681	22.4606
Atta_mexicana	-103.524	20.7286
Atta_mexicana	-104.687	24.0086
Atta_mexicana	-104.246	23.8499
Atta_mexicana	-103.472	20.6781
Atta_mexicana	-103.369	20.7408
Atta_mexicana	-103.044	20.1586
Atta_mexicana	-103.507	20.7628
Atta_mexicana	-93.0183	16.7072
Atta_mexicana	-103.853	20.8039
Atta_mexicana	-103.202	20.2911
Atta_mexicana	-103.639	20.6575
Atta_mexicana	-103.728	19.2397
Atta_mexicana	-103.696	20.7694
Atta_mexicana	-103.469	20.5283
Atta_mexicana	-103.392	20.7203
Atta_mexicana	-104.468	24.302
Atta_mexicana	-99.3277	21.1727
Atta_mexicana	-99.7106	22.9986
Atta_mexicana	-103.823	20.9078
Atta_mexicana	-103.216	20.3075
Atta_mexicana	-104.153	19.6925
Atta_mexicana	-104.397	19.6839
Atta_mexicana	-103.226	20.5658
Atta_mexicana	-104.754	24.0142
Atta_mexicana	-103.765	20.4644
Atta_mexicana	-103.677	20.545
Atta_mexicana	-103.264	20.36
Atta_mexicana	-103.459	21.1814
Atta_mexicana	-99.3853	21.9343
Atta_mexicana	-103.664	20.7917
Atta_mexicana	-104.705	24.2838
Atta_mexicana	-103.992	23.7654
Atta_mexicana	-104.685	24.0266
Atta_mexicana	-104.403	23.7206
Atta_mexicana	-104.473	23.7208
Atta_mexicana	-91.5886	17.2025
Atta_mexicana	-97.6138	18.315
Atta_mexicana	-99.7597	20.9217
Atta_mexicana	-100.284	20.4011
Atta_mexicana	-98.1405	18.9405
Atta_mexicana	-97.15	18.26
Atta_mexicana	-100.467	20.6167
Atta_mexicana	-100.529	20.7962
Atta_mexicana	-100.356	20.5707
Atta_mexicana	-94.8922	18.2908
Atta_mexicana	-98.2078	23.7675
Atta_mexicana	-97.0214	18.9311
Atta_mexicana	-101.644	21.2889
Atta_mexicana	-96.2755	19.2667
Atta_mexicana	-98.2375	20.3833
Atta_mexicana	-98.6833	20.4833
Atta_mexicana	-95.0079	16.6501
Atta_mexicana	-96.0619	15.8182
Atta_mexicana	-100.407	20.6044
Atta_mexicana	-100.327	20.5712
Atta_mexicana	-100.34	20.6097
Atta_mexicana	-104.49	20.41
Atta_mexicana	-104.64	19.48
Atta_mexicana	-104.78	20.52
Atta_mexicana	-103.59	19.87
Atta_mexicana	-103.7	20.65
Atta_mexicana	-104.04	20.2
Atta_mexicana	-103.83	20.88
Atta_mexicana	-103.24	20.61
Atta_mexicana	-103.41	20.66
Atta_mexicana	-99.1139	18.9562
Atta_mexicana	-104.287	20.2728
Atta_mexicana	-104.103	20.2567
Atta_mexicana	-104.186	20.4942
Atta_mexicana	-104.46	19.601

## Sheet: A. texana
species	decimalLongitude	decimalLatitude
Atta texana	-96.2651	29.6722
Atta texana	-98.2667	26.2022
Atta texana	-95.2179	30.0351
Atta texana	-100.408	28.7537
Atta texana	-97.9061	29.4907
Atta texana	-99.3576	29.6965
Atta texana	-97.6538	30.2237
Atta texana	-97.889	30.3397
Atta texana	-97.1827	30.3248
Atta texana	-98.9134	30.2399
Atta texana	-98.3738	29.2817
Atta texana	-98.4912	26.3417
Atta texana	-97.6881	30.4025
Atta texana	-96.8064	28.3018
Atta texana	-95.5767	30.1293
Atta texana	-98.0707	29.6572
Atta texana	-98.3334	29.2477
Atta texana	-98.2301	26.1773
Atta texana	-98.6241	30.238
Atta texana	-100.78	29.4853
Atta texana	-100.574	29.2408
Atta texana	-97.8089	30.3731
Atta texana	-100.977	29.577
Atta texana	-96.5397	29.7066
Atta texana	-97.8805	28.0602
Atta texana	-100.374	28.6858
Atta texana	-99.2105	29.8234
Atta texana	-99.0799	29.7142
Atta texana	-99.8207	28.992
Atta texana	-98.1205	30.3765
Atta texana	-94.1676	30.2557
Atta texana	-97.2713	30.113
Atta texana	-97.7794	30.2808
Atta texana	-97.2226	30.1532
Atta texana	-95.7911	31.4433
Atta texana	-96.7056	30.3122
Atta texana	-98.2826	26.218
Atta texana	-98.1943	29.8681
Atta texana	-98.1292	30.3671
Atta texana	-95.1376	30.4362
Atta texana	-97.9023	30.2434
Atta texana	-96.8166	30.6574
Atta texana	-97.8722	28.0631
Atta texana	-94.3438	30.5211
Atta texana	-95.6605	29.6352
Atta texana	-97.1767	28.7231
Atta texana	-98.4851	29.8746
Atta texana	-96.7352	29.6911
Atta texana	-97.641	30.2347
Atta texana	-96.6382	30.3056
Atta texana	-96.4401	29.9541
Atta texana	-98.2512	29.3809
Atta texana	-97.769	26.482
Atta texana	-97.3945	29.9389
Atta texana	-95.253	32.3124
Atta texana	-96.9784	30.3738
Atta texana	-95.5328	30.6245
Atta texana	-94.7096	31.9802
Atta texana	-98.6423	29.8988
Atta texana	-94.9026	30.7363
Atta texana	-98.7549	27.0507
Atta texana	-94.3459	30.609
Atta texana	-96.1553	30.3293
Atta texana	-99.2031	29.6847
Atta texana	-95.1791	31.9106
Atta texana	-93.997	31.1409
Atta texana	-94.159	30.8462
Atta texana	-97.7015	30.2491
Atta texana	-97.2663	30.1018
Atta texana	-95.1309	30.5464
Atta texana	-94.2747	31.0585
Atta texana	-99.0717	29.7209
Atta texana	-98.1353	26.2913
Atta texana	-97.5935	27.8485
Atta texana	-97.44	27.8813
Atta texana	-95.6654	32.3629
Atta texana	-93.0264	32.2368
Atta texana	-98.4285	32.8789
Atta texana	-95.5323	30.6161
Atta texana	-97.4198	29.892
Atta texana	-98.3753	26.2173
Atta texana	-94.6034	31.8355
Atta texana	-94.6807	31.8618
Atta texana	-94.4948	31.8132
Atta texana	-94.681	31.9086
Atta texana	-94.6812	31.8991
Atta texana	-94.2645	31.0902
Atta texana	-97.7762	30.2623
Atta texana	-94.6134	31.76
Atta texana	-94.1714	30.841
Atta texana	-94.6001	31.7431
Atta texana	-94.522	31.8061
Atta texana	-94.4862	31.8242
Atta texana	-95.8992	31.9101
Atta texana	-98.5572	29.2495
Atta texana	-96.0504	30.0517
Atta texana	-97.7811	27.854
Atta texana	-97.6089	27.8661
Atta texana	-98.0993	26.766
Atta texana	-97.4037	28.6678
Atta texana	-96.0051	30.0424
Atta texana	-98.056	30.0081
Atta texana	-96.2449	29.9249
Atta texana	-96.8596	29.8991
Atta texana	-97.9821	30.2038
Atta texana	-98.7439	29.4469
Atta texana	-94.0834	31.6004
Atta texana	-97.9708	29.8976
Atta texana	-94.7133	29.874
Atta texana	-98.8879	29.5888
Atta texana	-97.3392	30.1215
Atta texana	-95.7113	30.1439
Atta texana	-98.5041	29.184
Atta texana	-95.5062	30.13
Atta texana	-95.0213	30.7494
Atta texana	-96.3402	30.598
Atta texana	-95.7752	29.6005
Atta texana	-95.6714	29.6339
Atta texana	-97.2226	27.6206
Atta texana	-97.2887	27.4758
Atta texana	-96.4007	30.622
Atta texana	-98.0859	29.6931
Atta texana	-96.2136	30.5641
Atta texana	-95.2202	29.9501
Atta texana	-95.3801	30.4366
Atta texana	-93.048	30.9431
Atta texana	-95.8809	31.9418
Atta texana	-95.8895	31.9818
Atta texana	-92.3837	31.3449
Atta texana	-97.3239	29.0392
Atta texana	-97.6464	30.1981
Atta texana	-97.0406	28.0775
Atta texana	-95.3809	32.5272
Atta texana	-93.178	31.132
Atta texana	-98.6235	29.5658
Atta texana	-97.1477	28.6592
Atta texana	-98.5016	32.8375
Atta texana	-100.109	29.4575
Atta texana	-97.0354	28.7936
Atta texana	-97.2106	29.0717
Atta texana	-97.1515	27.9375
Atta texana	-96.2687	29.6613
Atta texana	-100.421	29.3065
Atta texana	-97.3279	29.8436
Atta texana	-95.509	30.1534
Atta texana	-94.3325	30.4601
Atta texana	-97.7652	30.2681
Atta texana	-95.1447	31.6791
Atta texana	-94.5212	31.9529
Atta texana	-98.7683	29.4166
Atta texana	-98.2428	29.358
Atta texana	-97.8846	27.53
Atta texana	-97.0113	30.4017
Atta texana	-99.4073	28.3115
Atta texana	-97.5291	29.4136
Atta texana	-97.1132	27.759
Atta texana	-93.1493	31.4316
Atta texana	-98.1371	29.711
Atta texana	-95.753	30.0912
Atta texana	-97.7411	30.2603
Atta texana	-97.9902	26.1474
Atta texana	-96.8256	28.3152
Atta texana	-97.675	30.3825
Atta texana	-97.653	30.2321
Atta texana	-97.6043	27.9213
Atta texana	-97.7061	30.2301
Atta texana	-97.7039	30.239
Atta texana	-98.4467	29.9829
Atta texana	-97.4613	30.1386
Atta texana	-98.5065	27.8611
Atta texana	-97.2763	30.1059
Atta texana	-96.679	30.3121
Atta texana	-97.7304	30.3098
Atta texana	-97.553	27.8339
Atta texana	-95.1934	30.64
Atta texana	-97.3195	30.0821
Atta texana	-97.7102	30.2473
Atta texana	-97.3859	28.6509
Atta texana	-98.0574	28.9737
Atta texana	-97.6973	30.3547
Atta texana	-97.8217	30.2618
Atta texana	-97.397	28.1177
Atta texana	-97.809	30.1642
Atta texana	-97.7338	30.2873
Atta texana	-97.6737	30.2559
Atta texana	-97.8266	30.2704
Atta texana	-98.6156	29.576
Atta texana	-98.1075	29.6972
Atta texana	-94.6818	31.6235
Atta texana	-97.4069	28.1128
Atta texana	-94.6343	31.7971
Atta texana	-94.2565	30.3651
Atta texana	-98.1257	26.8393
Atta texana	-94.6371	31.6001
Atta texana	-94.6179	31.5686
Atta texana	-94.6839	31.9247
Atta texana	-94.6813	31.8894
Atta texana	-96.2699	30.1755
Atta texana	-95.3769	32.3062
Atta texana	-98.1239	29.7084
Atta texana	-95.4968	31.7663
Atta texana	-97.7753	30.452
Atta texana	-95.4822	30.2354
Atta texana	-97.9997	29.4971
Atta texana	-99.5199	29.5776
Atta texana	-97.1662	30.1631
Atta texana	-95.2751	31.8773
Atta texana	-98.3439	28.4886
Atta texana	-100.947	29.4859
Atta texana	-97.111	30.1297
Atta texana	-96.8495	29.5164
Atta texana	-94.6137	31.7338
Atta texana	-95.559	30.2246
Atta texana	-98.013	29.5484
Atta texana	-96.6866	30.2462
Atta texana	-95.5895	29.5977
Atta texana	-92.6121	31.2354
Atta texana	-95.1961	32.2637
Atta texana	-97.3929	27.6564
Atta texana	-97.97	29.554
Atta texana	-99.7376	29.5922
Atta texana	-94.7659	30.0982
Atta texana	-97.7472	30.2918
Atta texana	-97.6127	30.407
Atta texana	-99.7312	29.5804
Atta texana	-98.4926	29.8649
Atta texana	-96.2389	30.278
Atta texana	-97.7241	30.3565
Atta texana	-96.516	28.4489
Atta texana	-98.4077	29.233
Atta texana	-98.1319	29.6904
Atta texana	-97.3726	30.6687
Atta texana	-95.5484	30.7158
Atta texana	-96.0066	32.3072
Atta texana	-99.1184	30.5741
Atta texana	-97.3151	27.8742
Atta texana	-96.7778	29.0717
Atta texana	-100.636	28.9885
Atta texana	-94.7338	32.0717
Atta texana	-98.2319	29.2756
Atta texana	-93.1551	30.9835
Atta texana	-97.9908	26.1595
Atta texana	-98.194	26.1894
Atta texana	-97.1829	30.1644
Atta texana	-94.607	31.451
Atta texana	-95.2088	30.3505
Atta texana	-98.5788	29.2629
Atta texana	-95.9856	31.2584
Atta texana	-94.8763	30.5609
Atta texana	-96.2785	29.6715
Atta texana	-95.5272	30.152
Atta texana	-97.1476	27.9112
Atta texana	-95.876	32.3588
Atta texana	-97.6802	30.4485
Atta texana	-99.7824	29.2009
Atta texana	-98.7722	29.489
Atta texana	-98.1043	29.3208
Atta texana	-97.8179	27.3123
Atta texana	-97.7377	30.3554
Atta texana	-95.0721	32.3946
Atta texana	-97.4695	30.1194
Atta texana	-96.1261	31.1697
Atta texana	-95.6362	29.5678
Atta texana	-97.6493	30.3668
Atta texana	-98.6359	30.4815
Atta texana	-97.3001	30.1053
Atta texana	-98.3488	29.4488
Atta texana	-97.2128	30.1745
Atta texana	-97.9501	29.8315
Atta texana	-95.8044	30.3005
Atta texana	-94.7989	30.8118
Atta texana	-99.1993	29.6433
Atta texana	-97.3363	30.4139
Atta texana	-95.8558	32.1936
Atta texana	-95.5203	30.1657
Atta texana	-98.2112	26.2316
Atta texana	-97.8772	30.2928
Atta texana	-98.2315	29.55
Atta texana	-95.9304	29.6912
Atta texana	-95.5586	29.9992
Atta texana	-95.4095	30.4138
Atta texana	-97.9389	29.577
Atta texana	-98.2847	27.193
Atta texana	-95.8892	31.9675
Atta texana	-96.4221	30.9709
Atta texana	-94.1819	30.8542
Atta texana	-97.8908	30.2957
Atta texana	-93.1223	31.4859
Atta texana	-94.6555	31.6035
Atta texana	-97.2887	30.0838
Atta texana	-95.665	29.6281
Atta texana	-100.897	29.3521
Atta texana	-99.7506	29.6237
Atta texana	-98.6379	30.2376
Atta texana	-97.8721	30.207
Atta texana	-95.3156	32.7904
Atta texana	-98.1121	29.7137
Atta texana	-95.8919	31.9504
Atta texana	-92.6939	31.2638
Atta texana	-93.8474	30.8776
Atta texana	-94.1794	30.8692
Atta texana	-93.0258	31.5064
Atta texana	-93.1424	31.4989
Atta texana	-97.5101	28.879
Atta texana	-97.2829	30.1178
Atta texana	-93.7349	31.1786
Atta texana	-95.651	30.1181
Atta texana	-94.1836	31.6077
Atta texana	-98.112	29.6783
Atta texana	-98.1909	29.287
Atta texana	-97.5859	29.5896
Atta texana	-92.4025	30.8694
Atta texana	-95.7663	29.6556
Atta texana	-97.8438	30.2742
Atta texana	-93.5007	31.3328
Atta texana	-93.5451	30.7028
Atta texana	-97.7714	30.4612
Atta texana	-96.7411	30.8238
Atta texana	-96.5755	29.4156
Atta texana	-95.2996	32.4717
Atta texana	-97.1517	31.5844
Atta texana	-97.6708	30.311
Atta texana	-95.2065	29.9628
Atta texana	-98.3406	28.4748
Atta texana	-96.7456	30.8145
Atta texana	-95.9784	32.0446
Atta texana	-97.7844	30.3682
Atta texana	-97.5966	30.2292
Atta texana	-95.4544	30.2345
Atta texana	-96.5762	29.4011
Atta texana	-96.9992	30.6557
Atta texana	-93.0497	32.206
Atta texana	-93.3949	32.468
Atta texana	-92.4673	31.6439
Atta texana	-93.0854	32.1577
Atta texana	-93.017	32.5299
Atta texana	-94.4451	31.7036
Atta texana	-94.663	31.8868
Atta texana	-99.7436	29.5992
Atta texana	-97.6484	30.2172
Atta texana	-96.0113	28.9808
Atta texana	-97.1464	33.0316
Atta texana	-97.9617	30.2697
Atta texana	-97.7474	32.184
Atta texana	-98.7774	27.5482
Atta texana	-96.9852	30.8402
Atta texana	-97.2657	30.0713
Atta texana	-97.2107	27.6023
Atta texana	-98.8635	26.8253
Atta texana	-97.4461	32.1494
Atta texana	-96.0299	29.4973
Atta texana	-98.3303	26.157
Atta texana	-97.775	30.2727
Atta texana	-95.6644	29.6153
Atta texana	-97.678	30.3924
Atta texana	-97.9052	28.4917
Atta texana	-96.6255	29.2094
Atta texana	-95.5747	30.1403
Atta texana	-97.6388	30.218
Atta texana	-97.1468	27.9229
Atta texana	-96.0827	30.0876
Atta texana	-97.6087	27.9096
Atta texana	-99.117	26.5162
Atta texana	-96.5404	30.3087
Atta texana	-98.0011	26.1474
Atta texana	-96.288	30.0116
Atta texana	-100.99	29.7862
Atta texana	-98.1265	30.0344
Atta texana	-96.8679	30.7082
Atta texana	-98.4939	29.8752
Atta texana	-94.3483	30.6002
Atta texana	-97.3292	27.669
Atta texana	-97.6908	30.2503
Atta texana	-97.9849	29.4146
Atta texana	-98.8794	29.3605
Atta texana	-98.2051	26.2629
Atta texana	-93.0875	31.0043
Atta texana	-97.7395	32.2448
Atta texana	-97.7089	32.3073
Atta texana	-95.7236	31.6581
Atta texana	-96.1257	31.2749
Atta texana	-96.4538	29.7346
Atta texana	-95.6337	31.7088
Atta texana	-97.7124	30.2933
Atta texana	-97.7162	30.2382
Atta texana	-97.2403	30.1086
Atta texana	-99.3827	28.2931
Atta texana	-98.3389	29.2617
Atta texana	-97.6646	30.2642
Atta texana	-96.1868	31.0779
Atta texana	-96.6058	29.7301
Atta texana	-95.5967	29.7018
Atta texana	-97.3122	30.1178
Atta texana	-97.3185	29.9586
Atta texana	-98.5328	29.8818
Atta texana	-97.8326	27.4283
Atta texana	-97.3426	30.2792
Atta texana	-96.21	29.86
Atta texana	-96.9594	29.4351
Atta texana	-98.0452	30.0606
Atta texana	-98.1787	29.1641
Atta texana	-97.8217	28.1065
Atta texana	-97.6784	30.339
Atta texana	-96.8313	29.6741
Atta texana	-97.9817	29.5718
Atta texana	-96.8258	30.6008
Atta texana	-98.6722	30.2366
Atta texana	-96.2587	30.1345
Atta texana	-98.6455	29.6292
Atta texana	-97.8417	30.4377
Atta texana	-98.1464	27.0943
Atta texana	-96.765	30.807
Atta texana	-99.4094	28.2997
Atta texana	-99.4335	27.5731
Atta texana	-97.8417	30.3275
Atta texana	-98.3306	26.1827
Atta texana	-94.8876	31.5805
Atta texana	-93.2295	31.0399
Atta texana	-97.7987	30.2376
Atta texana	-97.9179	28.1242
Atta texana	-94.4845	31.8653
Atta texana	-98.1407	30.3367
Atta texana	-94.4205	31.8313
Atta texana	-92.6104	31.2073
Atta texana	-96.8741	29.8902
Atta texana	-97.0295	30.3828
Atta texana	-97.6374	30.3229
Atta texana	-92.9772	31.1295
Atta texana	-94.5912	31.7717
Atta texana	-97.6253	26.6838
Atta texana	-97.9147	29.337
Atta texana	-98.2175	26.2681
Atta texana	-98.9595	29.1569
Atta texana	-98.2389	26.2271
Atta texana	-98.1802	29.8644
Atta texana	-97.8669	29.4666
Atta texana	-95.2807	30.0286
Atta texana	-95.7897	30.0852
Atta texana	-97.9176	30.3273
Atta texana	-94.5201	31.7762
Atta texana	-98.4219	30.094
Atta texana	-98.6169	33.0178
Atta texana	-98.7423	33.1504
Atta texana	-96.1869	30.7517
Atta texana	-94.8646	30.7517
Atta texana	-94.7815	30.2075
Atta texana	-98.6069	29.5773
Atta texana	-98.3302	26.2259
Atta texana	-97.7493	28.4209
Atta texana	-97.3883	28.6683
Atta texana	-97.3717	25.9422
Atta texana	-98.0494	26.1629
Atta texana	-98.1872	26.311
Atta texana	-92.6045	31.1917
Atta texana	-97.3023	29.9868
Atta texana	-98.1856	26.1913
Atta texana	-96.8726	28.2374
Atta texana	-99.876	28.5287
Atta texana	-97.6376	30.2584
Atta texana	-97.7487	30.3548
Atta texana	-97.6599	30.3904
Atta texana	-97.8975	30.3638
Atta texana	-97.7267	30.3989
Atta texana	-97.7539	30.3344
Atta texana	-99.7723	28.6008
Atta texana	-97.6236	30.3928
Atta texana	-97.7152	30.3944
Atta texana	-99.7562	29.2287
Atta texana	-100.556	29.2538
Atta texana	-100.884	29.3686
Atta texana	-100.903	29.3925
Atta texana	-100.502	29.3102
Atta texana	-100.486	29.3873
Atta texana	-97.3601	27.673
Atta texana	-97.519	29.4474
Atta texana	-97.9972	30.2756
Atta texana	-94.2814	31.1847
Atta texana	-92.6054	31.2682
Atta texana	-97.9705	30.3059
Atta texana	-97.6903	30.3395
Atta texana	-97.7608	30.3652
Atta texana	-97.6932	29.8461
Atta texana	-97.664	30.359
Atta texana	-97.2043	27.9426
Atta texana	-97.6821	30.2555
Atta texana	-97.9537	29.5676
Atta texana	-97.6009	30.3923
Atta texana	-100.464	29.351
Atta texana	-97.8855	29.4727
Atta texana	-97.7039	30.396
Atta texana	-100.421	29.279
Atta texana	-93.2352	30.912
Atta texana	-98.3435	29.2805
Atta texana	-98.1058	29.7372
Atta texana	-97.8109	27.2901
Atta texana	-97.8198	30.3117
Atta texana	-95.9099	31.2691
Atta texana	-97.3954	30.0298
Atta texana	-97.7636	30.3426
Atta texana	-94.9018	31.8315
Atta texana	-98.6481	29.6683
Atta texana	-95.9804	31.1796
Atta texana	-96.9073	29.6798
Atta texana	-96.6916	30.5382
Atta texana	-97.7667	30.5532
Atta texana	-97.9258	29.4944
Atta texana	-97.7995	29.6146
Atta texana	-98.7349	28.9831
Atta texana	-97.2893	29.9885
Atta texana	-98.0993	29.6934
Atta texana	-98.0085	29.432
Atta texana	-98.4842	29.4345
Atta texana	-95.6915	31.6588
Atta texana	-97.7305	30.2528
Atta texana	-97.8019	30.3509
Atta texana	-97.2575	30.1011
Atta texana	-94.6745	31.6988
Atta texana	-98.2394	30.3119
Atta texana	-94.6314	31.6823
Atta texana	-96.6695	30.2966
Atta texana	-95.7898	30.3001
Atta texana	-98.7207	29.2583
Atta texana	-98.3439	26.2345
Atta texana	-97.2935	27.452
Atta texana	-95.4128	30.1439
Atta texana	-98.6821	28.5293
Atta texana	-97.6645	30.383
Atta texana	-97.6717	27.8601
Atta texana	-100.012	29.6707
Atta texana	-98.3794	26.1855
Atta texana	-96.4698	28.7956
Atta texana	-98.2535	26.3543
Atta texana	-98.3886	30.7239
Atta texana	-95.3627	31.5904
Atta texana	-95.6693	30.3118
Atta texana	-100.03	29.7369
Atta texana	-94.1786	30.251
Atta texana	-97.8355	30.3432
Atta texana	-98.2641	26.1922
Atta texana	-97.8552	30.3452
Atta texana	-95.4891	30.1063
Atta texana	-92.4895	31.1736
Atta texana	-93.5759	31.2358
Atta texana	-94.128	30.4962
Atta texana	-94.6719	30.5994
Atta texana	-95.1387	29.9085
Atta texana	-97.4647	30.1562
Atta texana	-97.8984	30.3091
Atta texana	-97.8682	30.3612
Atta texana	-97.3737	27.7269
Atta texana	-94.8344	30.3186
Atta texana	-98.0402	30.5162
Atta texana	-97.699	30.2731
Atta texana	-95.4817	30.8248
Atta texana	-97.8103	32.2505
Atta texana	-97.3536	30.2263
Atta texana	-95.5308	29.9614
Atta texana	-97.2712	30.1291
Atta texana	-95.4236	30.0976
Atta texana	-94.942	30.7113
Atta texana	-100.02	29.6901
Atta texana	-100.937	29.3242
Atta texana	-92.9363	30.9363
Atta texana	-98.1107	29.689
Atta texana	-97.6694	30.2747
Atta texana	-97.988	30.472
Atta texana	-97.1737	30.0871
Atta texana	-92.5556	31.1346
Atta texana	-99.7542	29.6906
Atta texana	-95.7394	30.0695
Atta texana	-97.5833	30.2474
Atta texana	-97.7206	30.2635
Atta texana	-95.3892	29.7154
Atta texana	-97.7891	30.2575
Atta texana	-97.6348	30.2284
Atta texana	-97.6805	30.3703
Atta texana	-97.6567	30.2897
Atta texana	-97.774	30.2509
Atta texana	-97.725	30.2806
Atta texana	-97.7174	30.2757
Atta texana	-98.1472	29.9278
Atta texana	-97.752	30.3923
Atta texana	-97.6841	30.3186
Atta texana	-97.7157	30.3392
Atta texana	-97.7544	30.2294
Atta texana	-97.7777	30.3238
Atta texana	-97.6842	30.2173
Atta texana	-97.7375	30.2471
Atta texana	-97.7556	30.3722
Atta texana	-97.7028	30.3298
Atta texana	-97.6609	30.2063
Atta texana	-98.0142	30.1293
Atta texana	-95.8433	29.9634
Atta texana	-96.808	28.2846
Atta texana	-98.2511	26.2023
Atta texana	-97.2631	30.1096
Atta texana	-94.6708	30.65
Atta texana	-98.0674	29.7449
Atta texana	-97.7242	30.1834
Atta texana	-95.2282	31.7687
Atta texana	-95.3966	30.0947
Atta texana	-97.0086	30.3045
Atta texana	-97.5756	29.619
Atta texana	-94.18	32.6892
Atta texana	-100.029	29.683
Atta texana	-96.7572	30.7982
Atta texana	-98.2065	29.29
Atta texana	-95.961	30.2408
Atta texana	-98.8043	29.8327
Atta texana	-94.4216	30.9042
Atta texana	-98.3319	32.8188
Atta texana	-94.1425	30.7276
Atta texana	-94.3468	30.4698
Atta texana	-97.8401	27.5166
Atta texana	-97.4519	29.4866
Atta texana	-99.1096	26.5257
Atta texana	-96.4719	28.4655
Atta texana	-96.5351	28.4341
Atta texana	-93.4023	31.0507
Atta texana	-92.413	31.339
Atta texana	-97.9575	26.1266
Atta texana	-96.5014	28.4607
Atta texana	-98.1749	26.3072
Atta texana	-97.1519	25.9978
Atta texana	-99.0194	26.4059
Atta texana	-94.1681	30.8493
Atta texana	-98.0332	30.5989
Atta texana	-96.7695	31.0045
Atta texana	-97.8282	30.3739
Atta texana	-95.2537	30.9363
Atta texana	-94.2851	32.8114
Atta texana	-98.23	26.2034
Atta texana	-97.8201	32.2456
Atta texana	-98.1221	26.3075
Atta texana	-95.1783	32.5876
Atta texana	-97.0043	30.418
Atta texana	-94.0239	30.8143
Atta texana	-96.1881	30.1315
Atta texana	-95.3617	30.0779
Atta texana	-96.8566	28.2445
Atta texana	-95.1861	32.5913
Atta texana	-97.6765	30.2819
Atta texana	-97.2385	30.1483
Atta texana	-94.2361	30.3483
Atta texana	-94.6994	30.6794
Atta texana	-93.7689	30.7262
Atta texana	-99.896	29.1821
Atta texana	-99.155	29.1913
Atta texana	-97.305	30.292
Atta texana	-95.1907	32.7385
Atta texana	-97.32	30.284
Atta texana	-97.3833	26.1833
Atta texana	-92.9939	32.2608
Atta texana	-93.0283	32.1125
Atta texana	-98.1038	26.7451
Atta texana	-96.1663	31.1264
Atta texana	-96.3398	30.7375
Atta texana	-98.3347	26.1661
Atta texana	-93.1743	31.4157
Atta texana	-92.5793	31.7391
Atta texana	-93.125	31.5
Atta texana	-94.1778	30.3489
Atta texana	-96.2225	31.4773
Atta texana	-96.9067	19.5397
Atta texana	-96.7215	30.8434
Atta texana	-98.3387	26.3907
Atta texana	-96.2932	30.595
Atta texana	-97.4171	27.5395
Atta texana	-96.903	29.5953
Atta texana	-97.3504	28.1049
Atta texana	-97.3652	28.1069
Atta texana	-97.7939	32.4419
Atta texana	-96.1899	30.8509
Atta texana	-96.2639	30.8771
Atta texana	-98.1442	27.1097
Atta texana	-96.2641	30.7871
Atta texana	-99.1405	30.0476
Atta texana	-99.1296	30.0976
Atta texana	-98.32	26.21
Atta texana	-97.93	30.3
Atta texana	-95.8617	30.3328
Atta texana	-95.8997	29.6902
Atta texana	-97.4226	27.8045
Atta texana	-97.7484	28.4011
Atta texana	-99.1022	29.9787
Atta texana	-96.1569	30.3921
Atta texana	-99.94	29.34
Atta texana	-100.206	28.9697
Atta texana	-101.288	29.8022
Atta texana	-101.336	29.808
Atta texana	-98.4937	29.4243
Atta texana	-98.3005	32.7508
Atta texana	-98.5118	31.0998
Atta texana	-98.1634	26.3021
Atta texana	-97.2201	25.9643
Atta texana	-98.1141	28.3098
Atta texana	-97.79	27.0793
Atta texana	-95.3394	29.6308
Atta texana	-98.1079	27.703
Atta texana	-97.2027	29.5597
Atta texana	-97.8562	27.5162
Atta texana	-99.7863	29.2099
Atta texana	-97.4012	25.9021
Atta texana	-99.2799	29.3307
Atta texana	-97.8781	27.5459
Atta texana	-99.8278	28.6772
Atta texana	-96.1129	29.8184
Atta texana	-100.417	29.3338
Atta texana	-99.5668	18.307
Atta texana	-96.9365	30.1829
Atta texana	-93.4056	31.384
Atta texana	-92.7114	31.0894
Atta texana	-93.0637	32.3088
Atta texana	-92.485	31.5988
Atta texana	-92.8682	31.4027
Atta texana	-96.37	30.6745
Atta texana	-97.152	29.288
Atta texana	-92.5329	31.5813
Atta texana	-97.9906	26.2318
Atta texana	-96.8767	29.9057
Atta texana	-95.8997	29.255
Atta texana	-98.6115	29.3214
Atta texana	-100.006	29.4191
Atta texana	-96.0878	30.3882
Atta texana	-97.753	30.3027
Atta texana	-93.2021	31.6529
Atta texana	-96.3344	30.628
Atta texana	-97.7131	28.8863
Atta texana	-99.474	29.3225
Atta texana	-92.5835	30.9705
Atta texana	-97.7889	27.2214
Atta texana	-96.4002	30.5822
Atta texana	-99.3347	31.135
Atta texana	-99.2506	31.2506
Atta texana	-95.2336	32.367
Atta texana	-95.1167	18.4173
Atta_texana	-102.29	21.87
Atta_texana	-102.71	21.84
Atta_texana	-102.34	21.95
Atta_texana	-102.27	22.14
Atta_texana	-102.26	22.07
Atta_texana	-102.41	27.14
Atta_texana	-99.9184	25.2296
Atta_texana	-99.1973	23.0609
Atta_texana	-99.1788	23.0522
Atta_texana	-97.4558	18.3317
Atta_texana	-97.15	18.26
Atta_texana	-100.67	29.0511
Atta_texana	-101.581	27.9692
