# Supplementary material for: Potential present and future distributions of the genus Atta of Mexico
Source: PLoS One. 2023 Sep 26;18(9):e0292072. doi: 10.1371/journal.pone.0292072 (PMC10522027; doi:10.1371/journal.pone.0292072)
Supplement: S1 Table — Ecoregions selected for each species based on known distribution: calibration using Olson et al.’s [21] terrestrial ecoregions model (M space). (XLSX) [file pone.0292072.s002.xlsx]

## Sheet: Hoja1
Atta cephalotes	Atta mexicana	Atta texana
Amazon-Orinoco-Southern Caribbean Mangroves	Apache Highlands	Balsas Dry Forests
Apure-Villavicencio Dry Forests	BajÃ­o Dry Forests	Central Mexican Matorral
Bahia Coastal Forests	Balsas Dry Forests	Chihuahuan Desert
BajÃ­o Dry Forests	California South Coast	Crosstimbers And Southern Tallgrass Prairie
Belizian Pine Forests	Central American Atlantic Moist Forests	Edwards Plateau
Caatinga	Central American Dry Forests	Gulf Coast Prairies And Marshes
Caqueta Moist Forests	Central American Montane Forests	Mississippi River Alluvial Plain
Caribbean Shrublands	Central American Pine-Oak Forests	Sierra De Los Tuxtlas
Cauca Valley Dry Forests	Central Mexican Matorral	Sierra Madre Oriental Pine-Oak Forests
Cauca Valley Montane Forests	Chiapas Depression Dry Forests	Southern Shortgrass Prairie
Central American Atlantic Moist Forests	Chihuahuan Desert	Tamaulipan Thorn Scrub
Central American Dry Forests	Edwards Plateau	Tehuacan Valley Matorral
Central American Montane Forests	Jalisco Dry Forests	Upper West Gulf Coastal Plain
Central American Pine-Oak Forests	Meseta Central Matorral	Veracruz Moist Forests
Chiapas Depression Dry Forests	Mesoamerican Gulf-Caribbean Mangroves	West Gulf Coastal Plain
Chiapas Montane Forests	Motagua Valley Thornscrub
ChocÃ³-DariÃ©n Moist Forests	Northern Mesoamerican Pacific Mangroves
Cordillera Oriental Montane Forests	Oaxacan Montane Forests
Costa Rican Seasonal Moist Forests	Pantanos De Centla
Cuban Cactus Scrub	PetÃ©n-Veracruz Moist Forests
Eastern Cordillera Real Montane Forests	Sierra De Los Tuxtlas
Guajira-Barranquilla Xeric Scrub	Sierra Madre De Chiapas Moist Forests
Guianan Moist Forests	Sierra Madre De Oaxaca Pine-Oak Forests
Guianan Savanna	Sierra Madre Del Sur Pine-Oak Forests
Iquitos VarzeÃ¡	Sierra Madre Occidental Pine-Oak Forests
Isthmian-Atlantic Moist Forests	Sierra Madre Oriental Pine-Oak Forests
Isthmian-Pacific Moist Forests	Sinaloan Dry Forests
Jalisco Dry Forests	Sonoran Desert
JapurÃ¡-Solimoes-Negro Moist Forests	Sonoran-Sinaloan Transition Subtropical Dry Forest
Lesser Antillean Dry Forests	Southern Pacific Dry Forests
Llanos	Southern Shortgrass Prairie
Madeira-TapajÃ³s Moist Forests	Tamaulipan Thorn Scrub
Magdalena Valley Dry Forests	Tehuacan Valley Matorral
Magdalena Valley Montane Forests	Trans-Mexican Volcanic Belt Pine-Oak Forests
Magdalena-UrabÃ¡ Moist Forests	Upper West Gulf Coastal Plain
MarajÃ³ VarzeÃ¡	Veracruz Dry Forests
Mato Grosso Seasonal Forests	Veracruz Moist Forests
Mesoamerican Gulf-Caribbean Mangroves	Veracruz Montane Forests
Napo Moist Forests	West Gulf Coastal Plain
Negro-Branco Moist Forests	YucatÃ¡n Moist Forests
Northwestern Andean Montane Forests
Oaxacan Montane Forests
Panamanian Dry Forests
Pantanos De Centla
PatÃ­a Valley Dry Forests
PetÃ©n-Veracruz Moist Forests
Rio Negro Campinarana
Santa Marta Montane Forests
Santa Marta PÃ¡ramo
Serra Do Mar Coastal Forests
Sierra De Los Tuxtlas
Sierra Madre De Chiapas Moist Forests
Sierra Madre De Oaxaca Pine-Oak Forests
Solimoes-JapurÃ¡ Moist Forests
South American Pacific Mangroves
Southern Atlantic Mangroves
Southern Mesoamerican Pacific Mangroves
Southwest Amazon Moist Forests
Talamancan Montane Forests
Tocantins/Pindare Moist Forests
Trans-Mexican Volcanic Belt Pine-Oak Forests
Trinidad And Tobago Moist Forests
Uatuma-Trombetas Moist Forests
Veracruz Dry Forests
Veracruz Moist Forests
Western Ecuador Moist Forests
Xingu-Tocantins-Araguaia Moist Forests
YucatÃ¡n Dry Forests
YucatÃ¡n Moist Forests
